# Supplementary material for: Knowledge, attitudes and practices related to schistosomiasis transmission and control in Leyte, Philippines
Source: PLoS Negl Trop Dis. 2019 May 2;13(5):e0007358. doi: 10.1371/journal.pntd.0007358 (PMC6516667; doi:10.1371/journal.pntd.0007358)
Supplement: S1 Table — (XLSX) [file pntd.0007358.s002.xlsx]

## Sheet: RawData
ZoneorSitio	ZoneSitio	TimeIn	TimeOut	TimeTaken	Age	Gender	GenderCoded	BirthBarangay	BirthTown	BirthProvince	MacanipYrs	HouseAdults	HouseChildren	Household	EducationLevel	EducationLevelCoded	EducationWhere	Occupation	FarmerYN	MonthlyIncome	MonthlyIncomeCoded	NumberCows	NumberDog	NumberGoat	NumberChicken	NumberPig	NumberCarabao	CarabaoOwnerYN	NumberCat	NumberOtherAnimal	IdentityOtherAnimal	UseforMeat	UseforMilk	UseforEggs	UseforProtection	UseforPet	UseforWork	UseforOther	SpecifyUseforOther	AnimalsVaccinated	WhyNotVaccinateAnimals	AnimalsDiseasesVaccinated1	AnimalsDiseasesVaccinated2	AnimalsDiseasesVaccinated3	AnimalsDiseasesVaccinated4	AnimalsDiseasesVaccinated5	AnimalsDiseasesVaccinated6	Identifier	MacanipHealthIssues1
Proper	Proper Zone 2	2015-07-07 14:05:00	2015-07-07 14:23:00	18	74	Male	0	Macanip	Jaro	Leyte	74	2	0	2	Primary	1	Macanip	Farmer	1	0-2,000	1	0	0	0	0	0	0	0	1	0		FALSE	FALSE	FALSE	FALSE	TRUE	FALSE	FALSE		0	Not available							{E791F455-2DDB-48BA-BF80-4A092165E4EB}	Schistosomiasis
Proper	Proper Zone 2	2016-03-15 13:43:00	2016-03-15 14:03:00	20	39	Male	0	Macanip	Jaro	Leyte	39	3	1	4	Primary	1	Macanip	Laborer	0	0-2,000	1	0	1	0	1	0	0	0	1	0		TRUE	FALSE	FALSE	TRUE	FALSE	FALSE	FALSE		0	Not available							{CED486CC-7680-47EC-804B-DDCE8C86CE81}	Schistosomiasis
Proper	Proper Zone 2	2015-07-07 13:28:00	2015-07-07 13:42:00	14	68	Male	0	Macanip	Jaro	Leyte	68	2	0	2	Primary	1	Macanip	Retired	0	0-2,000	1	0	0	0	2	0	0	0	0	0		TRUE	FALSE	FALSE	FALSE	FALSE	FALSE	FALSE		0	Not available							{2D809CB0-FEC1-4A09-A6CE-615BBD45132C}	Schistosomiasis
Proper	Proper Zone 2	2015-07-07 13:10:00	2015-07-07 13:25:00	15	53	Female	1	Macanip	Jaro	Leyte	23	2	0	2	Primary	1	Macanip	Domestic Helper	0	2,001-4,000	2	0	0	0	0	0	0	0	0	0		FALSE	FALSE	FALSE	FALSE	FALSE	FALSE	FALSE		NA								{E328ACAC-63A1-46B3-96C9-B7DB6952B681}	Hypertension
Proper	Proper Zone 2	2015-07-07 13:32:00	2015-07-07 13:49:00	17	42	Male	0	Tacloban	Tacloban	Leyte	4	4	1	5	Secondary	2	Notre Dame	Unemployed	0	0-2,000	1	NA	3	NA	8	NA	NA	NA	NA	NA		TRUE	FALSE	FALSE	TRUE	TRUE	FALSE	FALSE		0	Not available							{3B100E34-7505-4A9A-B744-39CA85FD000D}	Tuberculosis
Proper	Proper Zone 2	2015-07-07 13:54:00	2015-07-07 14:06:00	12	42	Female	1	Macanip	Jaro	Leyte	42	3	1	4	Secondary	2	Granja-Kalinawan	Housewife	0	0-2,000	1	0	0	0	0	1	0	0	0	0		TRUE	FALSE	FALSE	FALSE	FALSE	FALSE	FALSE		0	Not available							{51EF8488-9925-4AFF-8CE1-ECD23894AAD2}	Schistosomiasis
Proper	Proper Zone 2	2015-07-07 14:12:00	2015-07-07 14:24:00	12	73	Male	0	Macanip	Jaro	Leyte	73	2	0	2	Secondary	2	Jaro	Retired	0	0-2,000	1	0	0	0	1	1	0	0	0	0		TRUE	FALSE	TRUE	FALSE	FALSE	FALSE	FALSE		0	Not available							{7BC21E69-388B-4106-9768-7E870AC8D85B}	Schistosomiasis
Proper	Proper Zone 2	2015-07-10 13:12:00	2015-07-10 13:25:00	13	35	Female	1			Bicol	9	2	3	5	College/University	3	Bicol	Store Owner	0	0-2,000	1	0	0	0	5	10	0	0	2	0		TRUE	FALSE	TRUE	FALSE	TRUE	FALSE	FALSE		0	Not available							{BE2C67BB-8AAE-4D1F-9262-E0C68625EFFC}	Schistosomiasis
Proper	Proper Zone 2	2016-03-15 11:05:00	2016-03-15 11:26:00	21	69	Female	1	Macanip	Jaro	Leyte	69	3	0	3	Primary	1	Macanip	Housewife	0	0-2,000	1	0	0	0	0	0	0	0	0	0		FALSE	FALSE	FALSE	FALSE	FALSE	FALSE	FALSE		NA								{9B891C6A-FCA1-4202-9337-D5CBD159FB50}	Hypertension
Proper	Proper Zone 2	2015-07-10 11:58:00	2015-07-10 12:13:00	15	40	Female	1	Macanip	Jaro	Leyte	40	3	2	5	Secondary	2	Sagkahan	Store Owner	0	0-2,000	1	0	0	0	4	1	0	0	1	0		FALSE	FALSE	TRUE	FALSE	FALSE	FALSE	FALSE		0	Not available							{3130C63B-2D81-41CA-82B6-9A53CDA2E638}	Schistosomiasis
Proper	Proper Zone 2	2015-07-07 11:30:00	2015-07-07 11:55:00	25	50	Female	1	Macanip	Jaro	Leyte	50	3	2	5	Primary	1	Macanip	Farmer	1	0-2,000	1	0	0	0	1	0	0	0	0	0		TRUE	FALSE	TRUE	FALSE	FALSE	FALSE	FALSE		0	Not available							{714AC0EA-9DEC-4424-95D1-78D3B0758718}	Schistosomiasis
Proper	Proper Zone 2	2015-07-07 11:48:00	2015-07-07 12:10:00	22	42	Male	0	Valenzuela	Valenzuela	Manila	39	2	2	4	Secondary	2	Granja-Kalinawan	Farmer, Laborer, Barber	0	0-2,000	1	0	0	0	4	1	1	1	0	0		TRUE	FALSE	FALSE	FALSE	FALSE	TRUE	FALSE		0	Not available							{C2A17713-669F-4AB2-BD2F-639396A59D3E}	Schistosomiasis
Proper	Proper Zone 2	2015-07-07 10:10:00	2015-07-07 10:35:00	25	23	Male	0	Macanip	Jaro	Leyte	23	2	0	2	Primary	1	Macanip	Farmer	1	0-2,000	1	0	0	0	2	0	0	0	0	0		FALSE	FALSE	TRUE	FALSE	FALSE	FALSE	FALSE		0	Not available							{A0FCC075-DCB2-45AF-A95A-50A1632828ED}	Schistosomiasis
Proper	Proper Zone 2	2016-03-15 10:37:00	2016-03-15 11:00:00	23	32	Female	1	Caloocan	Caloocan	Manila	32	1	4	5	Primary	1	Granja-Kalinawan	Housewife	0	0-2,000	1	NA	NA	NA	2	NA	NA	NA	3	NA		TRUE	FALSE	TRUE	FALSE	FALSE	FALSE	FALSE		0	Not available							{8FE6CF54-B676-4F87-95CE-BAA2373E10A8}	Cough/Tuberculosis
Proper	Proper Zone 2	2015-07-07 11:29:00	2015-07-07 11:47:00	18	33	Male	0	Macanip	Jaro	Leyte	33	2	2	4	Primary	1	Macanip	Farmer	1	0-2,000	1	0	0	0	2	0	0	0	0	0		TRUE	FALSE	FALSE	FALSE	FALSE	FALSE	FALSE		0	Not available							{CFE98CB7-4F82-4E2A-B75A-8C57DFD63728}	Hypertension
Proper	Proper Zone 2	2016-03-15 10:05:00	2016-03-15 10:28:00	23	53	Female	1	Macanip	Jaro	Leyte	35	5	0	5	Primary	1	Pange	Farmer	1	0-2,000	1	0	0	0	0	1	1	1	1	0		TRUE	FALSE	FALSE	FALSE	TRUE	TRUE	FALSE		0	Not available							{4262DC1C-2CA0-408D-AADA-984B4195B7E1}	Schistosomiasis
Proper	Proper Zone 2	2015-07-07 10:30:00	2015-07-07 10:59:00	29	55	Female	1	Macanip	Jaro	Leyte	55	3	4	7	Secondary	2	Macanip	Housewife	0	2,001-4,000	2	0	0	0	8	2	0	0	3	0		TRUE	FALSE	FALSE	FALSE	TRUE	FALSE	FALSE		0	Not available							{31876581-23C0-419C-84C4-55111FA952FE}	Schistosomiasis
Proper	Proper Zone 2	2015-07-08 11:00:00	2015-07-08 11:26:00	26	20	Female	1	Macanip	Jaro	Leyte	8	2	1	3	Secondary	2	Granja-Kalinawan	Bakery Worker	0	4,001-6,000	3	0	0	0	1	1	0	0	0	0		TRUE	FALSE	FALSE	FALSE	TRUE	FALSE	FALSE		0	Not available							{6C4EC9FD-ADFA-450D-A9CC-26B8425743DD}	Pneumonia
Proper	Proper Zone 1	2015-07-10 11:05:00	2015-07-10 11:22:00	17	39	Male	0	Macanip	Jaro	Leyte	39	2	2	4		NA		Farmer	1	0-2,000	1	0	0	0	2	1	0	0	2	0		TRUE	FALSE	FALSE	FALSE	TRUE	FALSE	FALSE		0	Liability (dog bites)							{90D72617-08EE-4023-B038-B18D8DE52601}	Schistosomiasis
Proper	Proper Zone 1	2016-03-15 10:10:00	2016-03-15 10:28:00	18	31	Female	1	Macanip	Jaro	Leyte	30	2	2	4	College/University	3	Visayas State University	Farmer	1	4,001-6,000	3	0	0	0	1	0	0	0	0	0		TRUE	FALSE	FALSE	FALSE	FALSE	FALSE	FALSE		0								{228DB6A4-DAB7-45BC-B99C-F3081CFE2E1B}	Schistosomiasis
Proper	Proper Zone 1	2015-07-10 10:35:00	2015-07-10 10:55:00	20	51	Male	0	Macanip	Jaro	Leyte	15	2	1	3	Primary	1		Farmer	1	0-2,000	1	0	2	0	2	3	2	1	1	3	Duck	TRUE	FALSE	TRUE	TRUE	FALSE	TRUE	FALSE		1		Rabies						{BE41157D-4259-430F-9368-6C99923D230A}	Schistosomiasis
Proper	Proper Zone 1	2016-03-15 14:25:00	2016-03-15 14:45:00	20	58	Female	1	Macanip	Jaro	Leyte	53	2	0	2	Primary	1		Farmer	1	0-2,000	1	0	1	0	2	2	0	0	0	0		TRUE	FALSE	TRUE	TRUE	FALSE	FALSE	TRUE	Barter	1		Rabies						{C29BF333-6AAF-4168-8924-E0722FDF9E2D}	Schistosomiasis
Proper	Proper Zone 1	2016-03-15 11:27:00	2016-03-15 11:44:00	17	69	Male	0	Macanip	Jaro	Leyte	29	1	0	1	Primary	1	Macanip	Farmer	1	0-2,000	1	0	1	0	0	0	0	0	0	0		FALSE	FALSE	FALSE	TRUE	FALSE	FALSE	FALSE		1		Rabies						{189AF73F-0AB1-470F-9773-DF2BDFF81ABC}	Schistosomiasis
Proper	Proper Zone 1	2015-07-10 14:10:00	2015-07-10 14:30:00	20	53	Female	1	Canhandugan	Jaro	Leyte	35	3	0	3	Primary	1	Uguiao	Housewife	0	0-2,000	1	0	0	0	0	0	0	0	0	0		FALSE	FALSE	FALSE	FALSE	FALSE	FALSE	FALSE		NA								{BD642161-7785-4AF8-BE69-8F8C4DDF1CCC}	Schistosomiasis
Proper	Proper Zone 1	2015-07-10 11:46:00	2015-07-10 12:00:00	14	49	Male	0	San Roque	Jaro	Leyte	40	3	0	3	Secondary	2	Jaro	Farmer	1	0-2,000	1	0	1	0	0	0	0	0	0	0		FALSE	FALSE	FALSE	TRUE	FALSE	FALSE	FALSE		1		Rabies						{BD252BBC-6FF0-42DC-A9C9-06E3CCC13A5B}	Schistosomiasis
Proper	Proper Zone 1	2015-07-10 14:06:00	2015-07-10 14:20:00	14	53	Female	1	Macanip	Jaro	Leyte	53	3	2	5	College/University	3	Leyte Normal University	Farmer, Store Owner	0	0-2,000	1	0	3	0	2	1	0	0	0	0		TRUE	TRUE	FALSE	TRUE	FALSE	FALSE	FALSE		1		Rabies						{B9E83728-F966-4576-824E-7E1F01FAE914}	Schistosomiasis
Proper	Proper Zone 1	2015-07-10 13:30:00	2015-07-10 13:51:00	21	42	Male	0	Macanip	Jaro	Leyte	42	2	3	5	Primary	1	Macanip	Farmer	1	0-2,000	1	0	1	0	2	0	0	0	0	0		TRUE	FALSE	TRUE	TRUE	FALSE	FALSE	FALSE		0								{E7718732-8143-4D4C-B672-74C966D9CDC2}	Schistosomiasis
Proper	Proper Zone 1	2015-07-10 13:55:00	2015-07-10 14:05:00	10	19	Female	1	Macanip	Jaro	Leyte	19	2	NA	NA	Secondary	2	Granja Kalinawan	Housewife	0	0-2,000	1	0	1	0	0	0	0	0	0	0		FALSE	FALSE	FALSE	TRUE	FALSE	FALSE	FALSE		1		Rabies						{5C8685B8-5230-48E4-87C1-5E5559BC46B2}	Schistosomiasis
Proper	Proper Zone 1	2016-03-15 13:24:00	2016-03-15 13:35:00	11	53	Male	0	San Roque	Jaro	Leyte	45	3	2	5	Primary	1	Macanip	Farmer	1	0-2,000	1	0	0	0	3	0	1	1	0	0		TRUE	FALSE	TRUE	FALSE	FALSE	TRUE	FALSE		0	Not available							{52617D4E-C035-4494-8CF4-B594EC0454DB}	Schistosomiasis
Proper	Proper Zone 1	2016-03-15 12:05:00	2016-03-15 12:15:00	10	38	Female	1	Macanip	Jaro	Leyte	38	5	0	5	Primary	1	Macanip	Laborer	0	0-2,000	1	0	1	0	2	0	0	0	1	0		TRUE	FALSE	TRUE	TRUE	FALSE	FALSE	FALSE		1		Rabies						{4BA6774A-FC5F-437B-BB20-0DF880B11E29}	Schistosomiasis
Proper	Proper Zone 1	NA	NA	NA	61	Female	1	Macanip	Jaro	Leyte	61	2	1	3	Primary	1	Macanip	Farmer	1	0-2,000	1	0	1	0	0	0	0	0	3	0		FALSE	FALSE	FALSE	FALSE	TRUE	FALSE	FALSE		0	No time							{0A71E9B8-C734-4C44-AC46-33AAFF71212A}	Schistosomiasis
Proper	Proper Zone 1	NA	NA	NA	58	Female	1	Badiang	Jaro	Leyte	25	4	1	5	Primary	1	Macanip	Unemployed	0	0-2,000	1	0	3	0	0	3	0	0	0	0		TRUE	FALSE	FALSE	TRUE	FALSE	FALSE	FALSE		1		Rabies						{06154B66-E59C-4C9F-8E4B-1996F37554CF}	Schistosomiasis
Proper	Proper Zone 1	NA	NA	NA	69	Male	0	San Agustin	Jaro	Leyte	24	3	2	5	Secondary	2	Jaro	Farmer	1	0-2,000	1	0	2	0	6	0	0	0	0	0		TRUE	FALSE	FALSE	TRUE	FALSE	FALSE	FALSE		1		Rabies						{768CC415-5673-4F47-9294-190A4D184309}	Schistosomiasis
Proper	Proper Zone 1	NA	NA	NA	66	Female	1	Macanip	Jaro	Leyte	30	3	NA	NA	Secondary	2	Macanip	Retired	0	0-2,000	1	0	1	0	15	4	1	1	2	16	Duck	TRUE	FALSE	TRUE	FALSE	TRUE	TRUE	FALSE		1		Rabies						{D2AB47AF-D264-4E04-A5D0-77D966625945}	Hypertension
Sitio	Murukburok	NA	NA	NA	62	Female	1	Santa Cruz	Jaro	Leyte	40	2	6	8	Primary	1	Santa Cruz	Weaver	0	0-2,000	1	0	0	0	0	0	0	0	1	0		FALSE	FALSE	FALSE	FALSE	TRUE	FALSE	FALSE		1		Rabies						{3DF15747-5898-453C-9673-88553D8F1F79}	Schistosomiasis
Proper	Proper Zone 1	NA	NA	NA	21	Female	1	Macanip	Jaro	Leyte	1	2	0	2	Secondary	2	Granja Kalinawan	Housewife	0	0-2,000	1	0	0	0	1	0	0	0	0	0		TRUE	FALSE	FALSE	FALSE	TRUE	FALSE	FALSE		0	Not available							{1F154F89-8716-4AE9-BD1E-A03AB6D7C5C7}	Schistosomiasis
Proper	Proper Zone 1	NA	NA	NA	51	Female	1	Macanip	Jaro	Leyte	51	2	4	6	Primary	1	Macanip	Farmer	1	0-2,000	1	0	0	0	0	1	0	0	0	0		TRUE	FALSE	FALSE	FALSE	FALSE	FALSE	FALSE		0								{980CA96A-70BC-4745-B42F-7B2974662B78}	Schistosomiasis
Proper	Proper Zone 1	NA	NA	NA	30	Female	1	Bayog	Los Banos	Laguna	5	2	2	4	Secondary	2	Los Banos	Housewife	0	0-2,000	1	0	0	0	0	1	0	0	0	0		TRUE	FALSE	FALSE	FALSE	TRUE	FALSE	FALSE		0	Not available							{9E8C7454-C839-40AC-A29E-498BD6FEDEC0}	Schistosomiasis
Proper	Proper Zone 1	NA	NA	NA	41	Female	1	Macanip	Jaro	Leyte	41	2	1	3	Primary	1	Macanip	Laundrywoman	0	0-2,000	1	0	0	0	0	0	0	0	0	0		FALSE	FALSE	FALSE	FALSE	FALSE	FALSE	FALSE		NA								{781A321C-B6E0-4B7C-A10D-9722803BE98B}	Schistosomiasis
Proper	Proper Zone 1	NA	NA	NA	68	Female	1	Hibunawon	Jaro	Leyte	31	3	1	4	Primary	1	Macanip	Retired	0	0-2,000	1	0	5	0	4	0	0	0	1	0		TRUE	FALSE	TRUE	TRUE	TRUE	FALSE	FALSE		1		Rabies						{3B3F2059-794E-4D5F-94C4-FB245193930B}	Hypertension
Proper	Proper Zone 3	2015-07-10 09:56:00	2015-07-10 10:24:00	28	50	Female	1	Macanip	Jaro	Leyte	34	2	1	3	Secondary	2	Granja Kalinawan	Seamstress	0	0-2,000	1	0	2	0	5	2	3	1	3	0		TRUE	FALSE	TRUE	TRUE	TRUE	TRUE	FALSE		1								{F93FBBD8-D580-46AA-897E-10FF81643603}	Schistosomiasis
Proper	Proper Zone 3	2015-07-10 10:29:00	2015-07-10 10:49:00	20	46	Male	0	Macanip	Jaro	Leyte	46	3	3	6	Secondary	2	Granja Kalinawan	Farmer	1	2,001-4,000	2	0	2	0	10	1	1	1	0	0		TRUE	FALSE	TRUE	TRUE	TRUE	TRUE	FALSE		1		Don't know						{63644FD4-A813-47AC-B149-2EC2BC9FC56C}	Schistosomiasis
Proper	Proper Zone 3	2016-03-16 10:55:00	2016-03-16 11:24:00	29	52	Female	1	Villa Paz	Jaro	Leyte	52	4	2	6	Primary	1	San Roque	Produce Vendor	0	0-2,000	1	0	1	0	1	0	0	0	0	0		TRUE	FALSE	FALSE	FALSE	FALSE	FALSE	FALSE		0	Not available							{163CFB43-CED0-4FE1-8444-09DBBB8ADC0F}	Schistosomiasis
Proper	Proper Zone 3	2016-03-16 11:28:00	2016-03-16 11:45:00	17	37	Male	0	Macanip	Jaro	Leyte	37	2	4	6	Secondary	2	Granja Kalinawan	Laborer	0	0-2,000	1	0	0	0	3	0	0	0	0	0		FALSE	FALSE	FALSE	FALSE	FALSE	FALSE	TRUE	Cockfighting	0								{CFD457AD-6807-4F64-8E6C-7985A9747DD4}	Schistosomiasis
Proper	Proper Zone 3	2015-07-10 11:48:00	2015-07-10 12:08:00	20	65	Male	0	Macanip	Jaro	Leyte	65	2	2	4	College/University	3	St. Joseph, Manila	Retired	0	2,001-4,000	2	0	2	0	12	2	3	1	0	0		TRUE	FALSE	FALSE	TRUE	TRUE	TRUE	TRUE	Cockfighting	1		Rabies						{FA062033-6E15-486B-B49B-6372D26931A9}	Schistosomiasis
Proper	Proper Zone 3	2015-07-10 13:15:00	2015-07-10 13:23:00	8	46	Female	1	Macanip	Jaro	Leyte	41	3	2	5	College/University	3	Notre Dame	Housewife	0	4,001-6,000	3	0	0	0	1	0	0	0	0	0		TRUE	FALSE	FALSE	FALSE	FALSE	FALSE	FALSE		0								{D4F19351-409F-4FC4-A86B-87305F85F746}	Schistosomiasis
Proper	Proper Zone 3	2016-03-16 01:25:00	2016-03-16 01:44:00	19	72	Female	1	Poblacion	Jaro	Leyte	50	3	0	3	Secondary	2	Eastern Visayas State University	Retired	0	0-2,000	1	0	0	0	6	0	0	0	0	0		TRUE	FALSE	FALSE	FALSE	FALSE	FALSE	TRUE	Cockfighting	0								{3963855B-FCDD-4C53-9BB2-E6AB0CAA2343}	Schistosomiasis
Proper	Proper Zone 3	2015-07-10 13:47:00	2015-07-10 14:01:00	14	43	Male	0	Villa Paz	Jaro	Leyte	38	4	3	7	College/University	3	Naval Institute of Technology	Farmer	1	0-2,000	1	0	5	0	6	3	2	1	0	0		TRUE	FALSE	TRUE	TRUE	TRUE	TRUE	FALSE		1		Rabies						{2F0AAED1-65E7-49F9-9B89-0FA57C84B292}	Schistosomiasis
Proper	Proper Zone 3	2016-03-16 14:05:00	2016-03-16 14:19:00	14	57	Female	1	Patoc	Dagami	Leyte	40	9	5	14	Primary	1	Patoc	Domestic Helper	0	0-2,000	1	0	0	0	0	0	0	0	0	0		FALSE	FALSE	FALSE	FALSE	FALSE	FALSE	FALSE		NA								{6B8D697E-AB72-4937-9CF9-4A591E8F4544}	Schistosomiasis
Sitio	Humamlag	2015-07-12 15:50:00	2015-07-12 16:02:00	12	50	Male	0	Canhandugan	Jaro	Leyte	30	1	2	3	Secondary	2	Granja Kalinawan	Farmer	1	0-2,000	1	0	2	0	2	0	0	0	1	0		TRUE	FALSE	FALSE	TRUE	FALSE	FALSE	FALSE		0	Not available							{0D2F16E9-E812-4157-BA0D-BE29EEFB7280}	Fever
Sitio	Talisay	2015-07-11 09:35:00	2015-07-11 09:47:00	12	42	Female	1	Macanip	Jaro	Leyte	42	2	4	6	Primary	1	Macanip	Launderer	0	0-2,000	1	0	0	0	12	1	0	0	2	NA		TRUE	FALSE	TRUE	FALSE	TRUE	FALSE	FALSE		0	Not available							{DBEEE672-855B-44BD-B8CE-435DF4BB1CBE}	Hypertension
Sitio	Cagambahan	2015-07-11 10:16:00	2015-07-11 10:24:00	8	29	Female	1	San Roque	Jaro	Leyte	8	2	2	4	Primary	1	Macanip	Housewife	0	0-2,000	1	0	2	0	5	1	1	1	1	NA		TRUE	FALSE	FALSE	TRUE	FALSE	TRUE	FALSE		0	Not available							{63D324B2-35D5-421E-9000-71FD64A8C484}	Schistosomiasis
Sitio	Cutay	2015-07-11 10:00:00	2015-07-11 10:15:00	15	26	Female	1	Macanip	Jaro	Leyte	26	2	2	4	Primary	1	Granja Kalinawan	Housewife	0	0-2,000	1	0	0	0	16	8	2	1	0	0		TRUE	FALSE	TRUE	FALSE	TRUE	TRUE	FALSE		0	Not available							{EFFDA2B5-3D17-4415-BAB4-E4ADF86A7287}	Diarrhea
Sitio	Cagambahan	2015-07-11 11:10:00	2015-07-11 11:25:00	15	53	Female	1	Hibunawon	Jaro	Leyte	27	5	2	7	Primary	1	Hibunawon	Farmer	1	0-2,000	1	0	4	0	9	3	0	0	3	0		TRUE	FALSE	FALSE	TRUE	TRUE	FALSE	FALSE		0	Not available							{6C6CC6FA-846F-414C-BB25-615152355FBA}	Schistosomiasis
Sitio	Badiangay	2015-07-11 12:03:00	2015-07-11 12:17:00	14	45	Female	1	Sari-sari	Jaro	Leyte	3	2	0	2	Primary	1	Sari-sari	Manicurist	0	2,001-4,000	2	0	1	2	10	1	3	1	1	0		TRUE	FALSE	TRUE	TRUE	TRUE	TRUE	FALSE		0	Not available							{708AA8B2-7B95-434E-A730-4086B37B5469}	Schistosomiasis
Sitio	Hambabalud	2015-07-11 10:00:00	2015-07-11 10:10:00	10	27	Female	1	Macanip	Jaro	Leyte	27	2	2	4	Secondary	2	Granja Kalinawan	Housewife	0	0-2,000	1	0	0	0	4	1	0	0	0	0		TRUE	FALSE	TRUE	FALSE	FALSE	FALSE	FALSE		0								{22E2C3FA-4EE2-44B4-B1D3-249C5DFFED6B}	Schistosomiasis
Proper	Proper Zone 2	2016-03-17 11:33:00	2016-03-17 11:48:00	15	42	Male	0	Villa Paz	Jaro	Leyte	30	1	3	4	Secondary	2	Granja Kalinawan	Farmer	1	0-2,000	1	0	1	0	0	1	0	0	0	0		TRUE	FALSE	FALSE	TRUE	FALSE	FALSE	FALSE		0	Not available							{50C23FFD-5E97-4D2E-8D40-6316BF86FD16}	Flu
Proper	Proper Zone 2	2015-07-11 11:53:00	2015-07-11 12:05:00	12	27	Male	0	Macanip	Jaro	Leyte	27	2	3	5	None	0		Laborer	0	0-2,000	1	0	0	0	10	0	0	0	1	0		TRUE	FALSE	TRUE	FALSE	TRUE	FALSE	FALSE		0	Not available							{915B20FF-85E1-4E90-95A4-668FE69B2549}	Schistosomiasis
Proper	Proper Zone 2	2015-07-11 11:17:00	2015-07-11 11:27:00	10	30	Male	0	Macanip	Jaro	Leyte	30	3	1	4	Primary	1	Macanip	Laborer	0	0-2,000	1	0	0	0	3	1	1	1	0	0		TRUE	FALSE	FALSE	FALSE	FALSE	TRUE	FALSE		0	Not available							{231DC334-0E57-4FF1-81D2-648DF2FBBD8E}	Schistosomiasis
Proper	Proper Zone 2	2015-07-11 10:40:00	2015-07-11 10:54:00	14	36	Male	0	Macanip	Jaro	Leyte	36	2	2	4	Primary	1	Macanip	Laborer	0	0-2,000	1	0	0	0	1	2	0	0	0	0		TRUE	FALSE	FALSE	FALSE	FALSE	FALSE	FALSE		0	Not available							{0E2B04F4-444E-4255-B084-62794948D0E5}	Flu
Proper	Proper Zone 2	2015-07-11 10:25:00	2015-07-11 10:38:00	13	59	Male	0	Macanip	Jaro	Leyte	59	2	0	2	Secondary	2	Notre Dame	Unemployed	0	2,001-4,000	2	0	0	0	8	0	0	0	1	0		TRUE	FALSE	FALSE	FALSE	TRUE	FALSE	FALSE		0	Not available							{96A596EC-762E-4F00-BB58-6C8B94481312}	Schistosomiasis
Proper	Proper Zone 2	2015-07-11 09:35:00	2015-07-11 09:59:00	24	40	Female	1	Macanip	Jaro	Leyte	40	2	4	6	Secondary	2	Granja Kalinawan	Housewife	0	0-2,000	1	0	0	0	8	1	0	0	0	0		TRUE	FALSE	TRUE	FALSE	TRUE	FALSE	FALSE		0	Not available							{E166061A-7A08-404F-852D-5EBA20BC005F}	Diarrhea
Proper	Proper Zone 2	2015-07-11 09:10:00	2015-07-11 09:34:00	24	65	Female	1	Macanip	Jaro	Leyte	65	2	1	3	College/University	3	St. Paul's	Housewife	0	2,001-4,000	2	0	0	0	0	1	0	0	1	0		TRUE	FALSE	FALSE	FALSE	TRUE	FALSE	FALSE		0	Not available							{D63F95E7-E109-47BF-A746-26AB85A7CF5E}	Hypertension
Proper	Proper Zone 2	2015-07-11 10:57:00	2015-07-11 11:13:00	16	69	Male	0	Macanip	Jaro	Leyte	34	5	1	6	Secondary	2	Notre Dame	Farmer	1	0-2,000	1	0	2	0	0	0	0	0	3	0		FALSE	FALSE	FALSE	TRUE	TRUE	FALSE	FALSE		0	Not available							{D69BF12C-EB88-4161-A9D2-E2C4C962CAC4}	Cough/Tuberculosis
Proper	Proper Zone 2	2015-07-11 10:59:00	2015-07-11 11:08:00	9	47	Female	1	Macanip	Jaro	Leyte	47	3	2	5	Primary	1	Macanip	Farmer	1	0-2,000	1	0	0	0	1	1	0	0	0	0		TRUE	FALSE	TRUE	FALSE	FALSE	FALSE	FALSE		0	Not available							{DF1E67B0-F9E9-43D6-B2AC-3D4A567BF87C}	Schistosomiasis
Proper	Proper Zone 2	2015-07-11 11:29:00	2015-07-11 11:44:00	15	63	Male	0	Jaro	Jaro	Leyte	15	4	2	6	Primary	1	Alang-alang	Farmer	1	0-2,000	1	0	0	0	1	0	1	1	0	0		TRUE	FALSE	FALSE	FALSE	FALSE	TRUE	FALSE		0	Not available							{87D2DF17-B025-499A-B712-7753342980EA}	Cough
Proper	Proper Zone 2	2015-07-13 14:15:00	2015-07-13 14:37:00	22	40	Female	1	Crossing Rubas	Jaro	Leyte	10	6	2	8	Secondary	2	Rubas	Housewife	0	0-2,000	1	0	0	0	7	9	0	0	0	0		FALSE	FALSE	TRUE	FALSE	FALSE	FALSE	FALSE		0	Not available							{09F0A73E-F301-49FC-8003-36F3D0350036}	Fever
Proper	Proper Zone 2	2016-06-19 13:52:00	2016-06-19 14:12:00	20	53	Male	0	Macanip	Jaro	Leyte	53	2	2	4	Secondary	2		Farmer	1	0-2,000	1	0	1	1	2	1	1	1	1	0		TRUE	FALSE	FALSE	TRUE	FALSE	TRUE	FALSE		0	Not available							{28EF185A-BEE9-4CD7-A753-83759CE63F1D}	Cough
Proper	Proper Zone 2	2016-06-19 10:44:00	2016-06-19 10:58:00	14	75	Female	1	Macanip	Jaro	Leyte	75	3	0	3	Primary	1	Macanip	Retired	0	0-2,000	1	0	0	0	11	2	0	0	0	0		TRUE	FALSE	TRUE	FALSE	FALSE	FALSE	FALSE		0	Not available							{6FB833C9-0E39-4AEC-A015-FE1669F9FFCB}	Schistosomiasis
Proper	Proper Zone 2	2015-07-11 09:14:00	2015-07-11 09:30:00	16	50	Female	1	Badiang	Jaro	Leyte	20	3	3	6	Primary	1	Jaro	Farmer	1	0-2,000	1	0	0	0	0	0	0	0	1	0		FALSE	FALSE	FALSE	FALSE	TRUE	FALSE	FALSE		0	Not available							{A5B6FC04-C248-49E3-A47B-20F5FB9AFB51}	Schistosomiasis
Proper	Proper Zone 2	2015-07-11 10:32:00	2015-07-11 10:42:00	10	41	Male	0	Macanip	Jaro	Leyte	41	2	5	7	Primary	1	Macanip	Farmer	1	0-2,000	1	0	0	0	0	0	0	0	0	0		FALSE	FALSE	FALSE	FALSE	FALSE	FALSE	FALSE		NA								{5E85CCC9-00BA-4101-9B88-8645893DD9DE}	Cough
Proper	Proper Zone 2	2015-07-11 10:12:00	2015-07-11 10:28:00	16	79	Male	0	San Roque	Jaro	Leyte	73	3	3	6	Primary	1	San Roque	Retired	0	0-2,000	1	0	0	0	2	3	0	0	0	0		TRUE	FALSE	TRUE	FALSE	FALSE	FALSE	FALSE		0	Not available							{17B6D191-9AEC-414B-8914-32E4F358C6CA}	Schistosomiasis
Proper	Proper Zone 2	2015-07-12 09:53:00	2015-07-12 10:08:00	15	49	Female	1	Buri	Jaro	Leyte	32	3	5	8	Secondary	2	Notre Dame	Farmer	1	0-2,000	1	0	2	0	2	1	1	1	0	0		TRUE	FALSE	FALSE	TRUE	FALSE	TRUE	FALSE		0	Not available							{C88502E1-7823-4225-8B24-64D32D842245}	Schistosomiasis
Proper	Proper Zone 2	2015-07-12 14:16:00	2015-07-12 14:25:00	9	43	Female	1	Macanip	Jaro	Leyte	43	2	2	4	College/University	3	Manila	Barangay Council	0	2,001-4,000	2	0	0	0	5	0	0	0	0	0		FALSE	FALSE	TRUE	FALSE	FALSE	FALSE	FALSE		0								{E4C5B5FF-4499-417F-BF20-8F13865EC06D}	Schistosomiasis
Proper	Proper Zone 2	2015-07-12 13:54:00	2015-07-12 14:08:00	14	48	Male	0	Macanip	Jaro	Leyte	48	2	1	3	Secondary	2	Granja Kalinawan	Farmer	1	0-2,000	1	0	0	0	6	1	0	0	2	0		TRUE	FALSE	TRUE	FALSE	FALSE	FALSE	FALSE		0								{F8A581B5-B4ED-44D7-A226-01B65581E494}	Schistosomiasis
Proper	Proper Zone 2	2015-07-12 14:30:00	2015-07-12 14:46:00	16	72	Male	0	Macanip	Jaro	Leyte	72	2	0	2	Secondary	2	Tacloban	Retired	0	0-2,000	1	0	0	0	10	5	0	0	0	0		TRUE	FALSE	TRUE	FALSE	FALSE	FALSE	FALSE		0	Not available							{60AE97D4-A453-45CB-9F52-66F1690B1EC3}	Schistosomiasis
Proper	Proper Zone 2	2015-07-12 15:00:00	2015-07-12 15:21:00	21	64	Female	1	Pitogo	Jaro	Leyte	44	3	0	3	Primary	1	Macanip	Farmer	1	0-2,000	1	0	3	0	6	1	0	0	0	0		TRUE	FALSE	TRUE	FALSE	FALSE	FALSE	FALSE		0	Not available							{C67B9B41-577D-498E-A909-522BE09A7AF4}	Schistosomiasis
Proper	Proper Zone 2	2015-07-12 16:00:00	2015-07-12 16:22:00	22	75	Female	1	Macanip	Jaro	Leyte	75	1	1	2	Primary	1	Macanip	Retired	0	0-2,000	1	0	0	0	8	8	0	0	0	0		TRUE	FALSE	TRUE	FALSE	FALSE	FALSE	FALSE		0	Not available							{B53D5995-7E17-4A3E-8C03-64725503E982}	Schistosomiasis
Proper	Proper Zone 2	2015-07-12 16:07:00	2015-07-12 16:16:00	9	20	Female	1	Silang	Silang	Cavite	19	1	2	3	Secondary	2	Granja Kalinawan	Housewife	0	0-2,000	1	0	0	0	0	0	0	0	0	0		FALSE	FALSE	FALSE	FALSE	FALSE	FALSE	FALSE		0								{4AE85E85-4137-49E4-99BB-2B3C52670B11}	Hypertension
Proper	Proper Zone 2	2015-07-12 15:33:00	2015-07-12 15:44:00	11	28	Male	0	Daram	Daram	Western Samar	5	2	2	4	College/University	3	Catbalogan	Army	0	>10,000	6	0	0	0	2	1	0	0	0	0		TRUE	FALSE	FALSE	FALSE	FALSE	FALSE	FALSE		0	Not available							{3373D491-498C-4D8D-BE44-C8841A65C587}	Fever
Proper	Proper Zone 2	2015-07-12 15:23:00	2015-07-12 15:32:00	9	48	Female	1	Macanip	Jaro	Leyte	48	1	1	2	Primary	1	Macanip	Housewife	0	0-2,000	1	0	0	0	0	0	0	0	0	0		FALSE	FALSE	FALSE	FALSE	FALSE	FALSE	FALSE		NA								{A2AC7373-C2F2-4EBE-9B7D-A8E86B0BC7BA}	Schistosomiasis
Proper	Proper Zone 2	2015-07-12 15:10:00	2015-07-12 15:22:00	12	31	Male	0	Macanip	Jaro	Leyte	31	2	1	3	Primary	1	Macanip	Laborer	0	0-2,000	1	0	0	0	11	0	0	0	0	0		TRUE	FALSE	TRUE	FALSE	FALSE	FALSE	FALSE		0	Not available							{9C3F2768-84B8-4606-BAFF-4380E81A1C70}	Schistosomiasis
Proper	Proper Zone 2	2015-07-12 14:35:00	2015-07-12 14:52:00	17	64	Female	1	Macanip	Jaro	Leyte	23	3	6	9	Primary	1	Macanip	Hairdresser	0	0-2,000	1	0	0	0	0	0	0	0	0	0		FALSE	FALSE	FALSE	FALSE	FALSE	FALSE	FALSE		NA								{0D492339-8A16-41EE-835B-5F9B80C5B1CD}	Muscle Spasms
Proper	Proper Zone 2	2016-06-19 14:55:00	2016-06-19 15:09:00	14	63	Female	1	Macanip	Jaro	Leyte	8	2	0	2	Primary	1	Macanip	Housewife	0	0-2,000	1	0	0	0	15	1	3	1	1	0		TRUE	FALSE	TRUE	FALSE	TRUE	TRUE	FALSE		0	Not available							{713D7B82-DD2E-4278-B03C-E9D027FA014D}	Schistosomiasis
Proper	Proper Zone 2	2015-07-12 14:24:00	2015-07-12 14:34:00	10	46	Female	1	Macanip	Jaro	Leyte	46	5	1	6	Primary	1	Macanip	Housewife	0	0-2,000	1	0	0	0	2	2	0	0	0	0		TRUE	FALSE	FALSE	FALSE	FALSE	FALSE	FALSE		0	Not available							{D7602212-4C39-429E-86E4-7533BF50E60C}	Schistosomiasis
Proper	Proper Zone 2	2015-07-12 14:11:00	2015-07-12 14:23:00	12	54	Male	0	Macanip	Jaro	Leyte	54	2	0	2	Secondary	2	Granja Kalinawan	Laborer	0	0-2,000	1	0	0	0	0	0	0	0	0	0		FALSE	FALSE	FALSE	FALSE	FALSE	FALSE	FALSE		NA								{8A2E803A-EDFC-41C5-AADE-177A05887676}	Schistosomiasis
Proper	Proper Zone 2	2015-07-12 14:30:00	2015-07-12 14:58:00	28	62	Female	1	San Roque	Jaro	Leyte	19	4	0	4	Secondary	2	Granja Kalinawan	Self-employed	0	4,001-6,000	3	0	2	0	4	1	0	0	0	0		TRUE	FALSE	FALSE	TRUE	FALSE	FALSE	FALSE		1		Rabies						{7D57CDB8-FDDE-4650-A865-C10BC257312A}	Schistosomiasis
Proper	Proper Zone 2	2016-06-19 13:37:00	2016-06-19 13:51:00	14	34	Male	0	Macanip	Jaro	Leyte	34	2	2	4	Primary	1	Macanip	Farmer	1	0-2,000	1	0	0	0	1	0	0	0	0	0		TRUE	FALSE	TRUE	FALSE	FALSE	FALSE	FALSE		0								{0DD1DBA1-C123-4A4E-A0CA-37FF1D47FB3B}	Fever
Proper	Proper Zone 3	2015-07-12 14:55:00	2015-07-12 15:20:00	25	51	Male	0	Macanip	Jaro	Leyte	51	2	0	2	Secondary	2	Notre Dame	Farmer	1	0-2,000	1	0	0	0	0	0	0	0	2	0		FALSE	FALSE	FALSE	FALSE	FALSE	FALSE	FALSE		0	Not available							{B4830EE8-8BCD-4A69-B7BF-05FDE10BFE7E}	Schistosomiasis
Proper	Proper Zone 3	2016-06-19 16:10:00	2016-06-19 16:40:00	30	48	Male	0	Macanip	Jaro	Leyte	48	5	0	5	Secondary	2	Granja Kalinawan	Farmer	1	0-2,000	1	0	0	0	5	1	0	0	1	0		TRUE	FALSE	FALSE	FALSE	FALSE	FALSE	FALSE		0								{8769AF04-6576-42E4-905A-1713D34BDF78}	Schistosomiasis
Proper	Proper Zone 3	2015-07-12 13:30:00	2015-07-12 13:44:00	14	49	Male	0	Macanip	Jaro	Leyte	49	2	3	5	Secondary	2	Granja Kalinawan	Farming	0	0-2,000	1	0	0	0	8	1	0	0	0	0		TRUE	FALSE	FALSE	FALSE	FALSE	FALSE	TRUE	Barter	0	Not available							{5A3CC301-125F-4189-8B9A-F4F02B8DDB65}	Abdominal Pain
Proper	Proper Zone 3	2016-06-19 13:10:00	2016-06-19 13:28:00	18	42	Female	1	Macanip	Jaro	Leyte	42	2	2	4	Secondary	2	Granja Kalinawan	Housewife	0	0-2,000	1	0	0	0	6	0	0	0	1	0		TRUE	FALSE	FALSE	FALSE	TRUE	FALSE	FALSE		0	Not available							{99EDBD97-4175-474F-A14B-2608E9DAF234}	Fever
Proper	Proper Zone 3	2016-06-19 11:02:00	2016-06-19 11:21:00	19	43	Female	1	Lumbia	Biliran	Leyte	23	4	6	10	Secondary	2	Calubian	Housewife	0	0-2,000	1	0	0	0	0	0	0	0	1	0		FALSE	FALSE	FALSE	FALSE	TRUE	FALSE	FALSE		0	Not available							{0D7155EE-155B-46C0-B030-1B81811B9174}	Fever
Proper	Proper Zone 3	2015-07-12 10:40:00	2015-07-12 11:40:00	60	42	Female	1	Uguiao	Jaro	Leyte	22	5	1	6	Secondary	2	Granja Kalinawan	Housewife	0	0-2,000	1	0	0	0	8	0	0	0	1	0		TRUE	FALSE	FALSE	FALSE	TRUE	FALSE	FALSE		0	Not available							{19F6C36D-3A4C-424A-A15D-E7C014CF8E08}	Diarrhea
Proper	Proper Zone 3	2016-06-19 12:00:00	2016-06-19 12:22:00	22	44	Male	0	Hibunawon	Jaro	Leyte	20	5	4	9	Primary	1	Hibunawon	Unemployed	0	4,001-6,000	3	0	1	0	0	0	0	0	0	0		FALSE	FALSE	FALSE	TRUE	TRUE	FALSE	FALSE		0	Not available							{64EFF5A4-1578-41A1-B8A4-5966EADFAF37}	Fever
Proper	Proper Zone 3	2015-07-12 09:43:00	2015-07-12 10:02:00	19	55	Male	0	Macanip	Jaro	Leyte	55	2	4	6	Secondary	2	Granja Kalinawan	Farmer	1	4,001-6,000	3	0	1	0	6	0	0	0	0	0		TRUE	FALSE	FALSE	TRUE	TRUE	FALSE	TRUE	Barter	0	Not available							{BA40674E-2F21-49B4-AD06-13938F398D31}	Cough
Proper	Proper Zone 3	2015-07-12 14:13:00	2015-07-12 14:33:00	20	78	Female	1	Macanip	Jaro	Leyte	78	6	6	12	Secondary	2	Jaro	Retired	0	4,001-6,000	3	0	2	0	0	8	1	1	0	0		TRUE	FALSE	FALSE	TRUE	TRUE	FALSE	TRUE	Barter	0	Not available							{24DE6D54-F4FF-4D7E-8592-45A8C5E417A0}	Schistosomiasis
Proper	Proper Zone 3	2015-07-12 14:37:00	2015-07-12 14:55:00	18	27	Female	1	Macanip	Jaro	Leyte	27	2	2	4	College/University	3	Leyte Normal University	Store Owner	0	2,001-4,000	2	0	0	0	2	1	0	0	0	0		TRUE	FALSE	FALSE	FALSE	FALSE	FALSE	FALSE		0	Not available							{3AD23E98-1AB5-408A-A858-A247645FEE61}	Fever
Proper	Proper Zone 1	2015-07-12 11:07:00	2015-07-12 11:17:00	10	29	Female	1	Macanip	Jaro	Leyte	29	2	3	5	Secondary	2	Granja Kalinawan	Housewife	0	0-2,000	1	0	0	0	0	0	0	0	1	0		FALSE	FALSE	FALSE	FALSE	TRUE	FALSE	FALSE		0								{6EEE28D4-16ED-4858-A5A0-92B14CB1E1B7}	Schistosomiasis
Proper	Proper Zone 1	2015-07-12 11:18:00	2015-07-12 11:30:00	12	62	Male	0	Macanip	Jaro	Leyte	62	6	2	8	Primary	1	Macanip	Farmer	1	0-2,000	1	0	0	0	8	1	0	0	0	0		TRUE	FALSE	TRUE	FALSE	FALSE	FALSE	TRUE	Barter	0								{0116E152-C1B8-4053-9A75-9E4CB77C72BD}	Arthritis
Proper	Proper Zone 1	2015-07-12 11:32:00	2015-07-12 11:44:00	12	54	Female	1	Macanip	Jaro	Leyte	49	6	4	10	Primary	1	Macanip	Farmer	1	0-2,000	1	0	5	0	0	0	1	1	0	0		FALSE	FALSE	FALSE	TRUE	FALSE	TRUE	FALSE		0								{C0865F7A-9765-4192-AC8C-B22362A16C7E}	Schistosomiasis
Proper	Proper Zone 1	2015-07-12 11:45:00	2015-07-12 12:00:00	15	51	Female	1	Sampao East Poblacion	Dagami	Leyte	34	3	0	3	Primary	1	Jaro	Farmer	1	0-2,000	1	0	0	0	1	1	0	0	0	0		TRUE	FALSE	TRUE	FALSE	FALSE	FALSE	FALSE		0								{E71FFDEC-2BE4-4E9E-93D7-47916DDDEA99}	Schistosomiasis
Proper	Proper Zone 1	2015-07-13 14:47:00	2015-07-13 14:59:00	12	66	Female	1	Malobago	Jaro	Leyte	25	2	3	5	Primary	1		Housewife	0	0-2,000	1	0	0	0	0	1	0	0	0	0		TRUE	FALSE	FALSE	FALSE	FALSE	FALSE	TRUE	Barter	0								{BBF73728-3DED-4603-A592-5592504DAB4C}	Fever
Proper	Proper Zone 1	2015-07-13 14:02:00	2015-07-13 14:14:00	12	49	Male	0	Macanip	Jaro	Leyte	49	4	8	12	Primary	1		Farmer	1	0-2,000	1	0	0	0	10	0	0	0	0	0		TRUE	FALSE	TRUE	FALSE	FALSE	FALSE	TRUE	Barter	0								{E74CEE61-1C38-4C64-B6D0-DC0EEC22553E}	Measles
Proper	Proper Zone 1	2016-06-20 15:20:00	2016-06-20 15:34:00	14	59	Female	1	Jaro	Jaro	Leyte	20	3	1	4	None	0		Farmer	1	0-2,000	1	0	3	0	0	3	0	0	2	0		TRUE	FALSE	FALSE	TRUE	TRUE	FALSE	FALSE		1		Rabies						{8080E856-649E-41D2-B56C-CD9295F2C513}	Schistosomiasis
Proper	Proper Zone 1	2015-07-13 09:30:00	2015-07-13 09:45:00	15	58	Female	1	Macanip	Jaro	Leyte	58	2	1	3	Primary	1	Macanip	Farmer	1	0-2,000	1	0	3	0	3	1	0	0	0	0		TRUE	FALSE	TRUE	FALSE	TRUE	FALSE	FALSE		1		Rabies						{2F115513-5B35-4C42-9ED2-88CA15EA4561}	Schistosomiasis
Proper	Proper Zone 1	2015-07-13 14:17:00	2015-07-13 14:28:00	11	42	Male	0	San Roque	Jaro	Leyte	8	4	2	6	Primary	1		Farmer	1	0-2,000	1	0	0	0	0	1	1	1	0	0		TRUE	FALSE	FALSE	FALSE	FALSE	TRUE	FALSE		0								{971DA791-2B7C-45A8-94D1-6B84C32BEB74}	Schistosomiasis
Proper	Proper Zone 1	2015-07-13 16:26:00	2015-07-13 16:36:00	10	44	Male	0	Hibunawon	Jaro	Leyte	31	2	1	3	Secondary	2		Farmer	1	0-2,000	1	0	0	0	1	0	0	0	0	0		TRUE	FALSE	TRUE	FALSE	FALSE	FALSE	FALSE		0								{BD65F372-46F8-4768-A149-531F1485E070}	Schistosomiasis
Sitio	Murukburok	2016-07-02 10:44:00	2016-07-02 11:02:00	18	62	Female	1	San Roque	Jaro	Leyte	44	2	0	2	Primary	1	San Roque	Housewife	0	0-2,000	1	0	0	0	7	1	0	0	3	0		TRUE	FALSE	FALSE	FALSE	TRUE	FALSE	FALSE		0	Not available							{3AD90C37-92FD-4B64-B47C-11D183F2D048}	Diarrhea
Sitio	Gapas	2016-07-02 11:43:00	2016-07-02 11:59:00	16	30	Female	1	Bicol	Bicol	Bicol	10	2	4	6	Secondary	2	Ocampo	Housewife	0	0-2,000	1	0	0	0	0	8	0	0	1	0		TRUE	FALSE	FALSE	FALSE	TRUE	FALSE	FALSE		0	Not available							{7F329A84-5154-4576-B7E9-AB01C472DF1E}	Schistosomiasis
Sitio	Murukburok	2015-07-13 10:10:00	2015-07-13 10:22:00	12	23	Female	1	San Agustin	Jaro	Leyte	6	2	2	4	Primary	1	San Agustin	Laborer	0	0-2,000	1	0	3	0	30	3	0	0	0	0		TRUE	FALSE	TRUE	TRUE	FALSE	FALSE	FALSE		0	Not available							{44EFF688-2EF5-4286-8BA4-D8524FC59524}	Schistosomiasis
Sitio	Murukburok	2015-07-13 11:00:00	2015-07-13 11:15:00	15	38	Female	1	Macanip	Jaro	Leyte	38	2	6	8	Secondary	2	Novaliches	Housewife	0	0-2,000	1	0	0	0	2	3	0	0	0	0		TRUE	FALSE	FALSE	FALSE	FALSE	FALSE	FALSE		0	Not available							{CAB6AC9C-0428-4B54-A771-A9D5D6C5ED81}	Diarrhea
Sitio	Murukburok	2015-07-13 10:23:00	2015-07-13 10:35:00	12	32	Male	0	Bulacan	Bulacan	Bulacan	24	1	0	1	Primary	1	Macanip	Laborer	0	2,001-4,000	2	0	0	0	0	0	0	0	0	0		FALSE	FALSE	FALSE	FALSE	FALSE	FALSE	FALSE		NA								{82160463-0391-49FC-BB48-38780CBE3F50}	Fever
Sitio	Murukburok	2015-07-13 11:30:00	2015-07-13 11:45:00	15	44	Female	1	Macanip	Jaro	Leyte	44	2	3	5	Secondary	2		Housewife	0	0-2,000	1	0	1	0	9	3	1	1	3	3	Duck	TRUE	FALSE	FALSE	TRUE	TRUE	TRUE	FALSE		0	Not available							{723604C2-FBF6-4305-BEB3-3816BBDB6CFC}	Schistosomiasis
Proper	Proper Zone 2	2015-07-12 13:50:00	2015-07-12 14:10:00	20	55	Female	1	San Roque	Jaro	Leyte	30	1	0	1	Primary	1	San Roque	Laborer	0	0-2,000	1	0	0	0	0	0	0	0	0	0		FALSE	FALSE	FALSE	FALSE	FALSE	FALSE	FALSE		NA								{410F4862-676D-4161-9E1A-E58DFBA1E87D}	Schistosomiasis
Proper	Proper Zone 2	2015-07-12 13:30:00	2015-07-12 13:45:00	15	66	Female	1	San Agustin	Jaro	Leyte	35	3	2	5	Primary	1	Macanip	Housewife	0	0-2,000	1	0	0	0	0	0	0	0	0	0		FALSE	FALSE	FALSE	FALSE	FALSE	FALSE	FALSE		NA								{730E0AAB-86C0-4D98-9853-C831091E815D}	Schistosomiasis
Proper	Proper Zone 2	2015-07-12 13:46:00	2015-07-12 13:57:00	11	60	Female	1	Macanip	Jaro	Leyte	60	1	1	2	Secondary	2	Granja Kalinawan	Unemployed	0	8,001-10,000	5	0	1	0	1	0	0	0	0	0		TRUE	FALSE	FALSE	TRUE	FALSE	FALSE	FALSE		0	Not available							{D51D8083-681D-49AA-921E-8C1005BCB9B5}	Schistosomiasis
Proper	Proper Zone 2	2015-07-12 15:28:00	2015-07-12 15:44:00	16	28	Male	0	Macanip	Jaro	Leyte	28	2	2	4	Secondary	2	Macanip	Driver	0	0-2,000	1	0	0	0	0	0	0	0	0	0		FALSE	FALSE	FALSE	FALSE	FALSE	FALSE	FALSE		NA								{6C00E6D1-D2D9-4890-B687-530A9671C5B6}	Schistosomiasis
Proper	Proper Zone 3	2016-06-19 15:25:00	2016-06-19 15:40:00	15	38	Female	1	Macanip	Jaro	Leyte	38	2	5	7	Secondary	2	Granja Kalinawan	Housewife	0	0-2,000	1	0	0	0	1	1	0	0	0	0		TRUE	FALSE	FALSE	FALSE	FALSE	FALSE	FALSE		1		Cough	Diarrhea					{06FDBB16-24C6-437C-89AC-9C33BFC16F14}	Diarrhea
Proper	Proper Zone 3	2015-07-12 15:45:00	2015-07-12 16:05:00	20	48	Male	0	Macanip	Jaro	Leyte	48	1	0	1	Secondary	2	Notre Dame	Laborer	0	0-2,000	1	0	0	0	0	0	0	0	0	0		FALSE	FALSE	FALSE	FALSE	FALSE	FALSE	FALSE		NA								{F189BE7A-7000-48B0-8FBA-35D252529171}	Schistosomiasis
Proper	Proper Zone 3	2015-07-12 16:08:00	2015-07-12 16:30:00	22	73	Male	0	Macanip	Jaro	Leyte	73	2	0	2	Primary	1	Macanip	Retired	0	0-2,000	1	0	1	0	0	4	0	0	0	0		TRUE	FALSE	FALSE	TRUE	FALSE	FALSE	FALSE		0								{A26F1963-CFCA-40D5-B626-8A1E4083AA94}	Schistosomiasis
Proper	Proper Zone 3	2015-07-12 13:47:00	2015-07-12 14:04:00	17	71	Female	1	Abaca	Dagami	Leyte	51	1	1	2	Primary	1	Patoc	Retired	0	0-2,000	1	0	0	0	0	0	0	0	1	0		FALSE	FALSE	FALSE	FALSE	TRUE	FALSE	FALSE		0	Not available							{6AE626F7-4DDA-48A5-9D8D-AE4FEC0862C6}	Schistosomiasis
Proper	Proper Zone 3	2015-07-12 10:36:00	2015-07-12 10:55:00	19	68	Male	0	Macanip	Jaro	Leyte	68	5	5	10	Primary	1	Macanip	Farmer	1	0-2,000	1	0	1	0	1	0	1	1	1	0		TRUE	FALSE	FALSE	TRUE	FALSE	FALSE	FALSE		0	Not available							{1B2A7D91-B19D-4223-BA80-EF36E21E5D73}	Cough
Proper	Proper Zone 3	2015-07-12 16:24:00	2015-07-12 16:39:00	15	54	Male	0	Macanip	Jaro	Leyte	54	3	1	4	Secondary	2	Granja Kalinawan	Farmer	1	2,001-4,000	2	0	0	0	14	0	0	0	0	0		TRUE	FALSE	FALSE	FALSE	FALSE	FALSE	FALSE		0	Not available							{CB9334EA-E73C-4EDD-AA2B-835B7A6F1ABF}	Schistosomiasis
Proper	Proper Zone 3	2015-07-12 10:07:00	2015-07-12 10:29:00	22	34	Female	1	Dagum	Calbayog	Samar	10	2	2	4	Secondary	2	San Policarpo	Housewife	0	0-2,000	1	0	0	0	5	1	0	0	0	0		TRUE	FALSE	FALSE	FALSE	FALSE	FALSE	FALSE		0	Cost							{D0A12995-F3DE-422D-A092-9D9AD5C17C58}	Schistosomiasis
	Proper Zone 3	2016-06-19 09:16:00	2016-06-19 09:36:00	20	44	Female	1	Macanip	Jaro	Leyte	44	2	0	2	Technical School	3	Divine University	Store Owner	0	0-2,000	1	0	2	0	0	1	0	0	0	0		FALSE	FALSE	FALSE	FALSE	FALSE	FALSE	TRUE	Barter	1		Diarrhea	Pneumonia					{BF24DC16-4E81-43A3-98B4-DE63A1D25E8D}	Schistosomiasis
Proper	Proper Zone 3	2015-07-12 15:03:00	2015-07-12 15:32:00	29	55	Male	0	Sugod	Bacon	Sorsogon	5	2	0	2	College/University	3	Technical Institute of the Philippines	Animal Seller	0	4,001-6,000	3	0	1	0	30	2	0	0	0	0		TRUE	FALSE	TRUE	FALSE	TRUE	FALSE	TRUE	Barter	1		Supplement						{1F5EEA7B-D9F7-4DB2-87D6-35A731E84582}	Schistosomiasis
Proper	Proper Zone 3	2015-07-12 15:36:00	2015-07-12 15:50:00	14	43	Female	1	Binibihan	Carigara	Leyte	13	4	1	5	College/University	3	Visayas State University	Store Owner	0	2,001-4,000	2	0	4	0	20	0	0	0	0	0		TRUE	FALSE	TRUE	TRUE	TRUE	FALSE	TRUE	Barter	0	Not available							{B118564A-EE51-4134-9184-C87FD4EEE009}	Cancer
Proper	Proper Zone 3	2015-07-12 15:53:00	2015-07-12 16:19:00	26	47	Female	1	Santa Cruz	Jaro	Leyte	12	2	4	6	Secondary	2	Notre Dame	Housewife	0	0-2,000	1	0	0	0	0	0	0	0	0	0		FALSE	FALSE	FALSE	FALSE	FALSE	FALSE	FALSE		NA								{C44F057E-A025-4180-8B12-F9F7985D735A}	Flu
Proper	Proper Zone 1	2016-06-19 10:53:00	2016-06-19 11:05:00	12	45	Female	1	Macanip	Jaro	Leyte	30	2	0	2	Primary	1		Store Owner	0	0-2,000	1	0	0	0	2	0	0	0	0	0		TRUE	FALSE	TRUE	FALSE	FALSE	FALSE	FALSE		0								{F3B676EE-ADFC-4C73-817E-5B73E6081C72}	Schistosomiasis
Proper	Proper Zone 1	NA	NA	NA	39	Male	0	Pange	Jaro	Leyte	32	2	0	2	Primary	1	Macanip	Farmer	1	0-2,000	1	0	0	0	0	0	0	0	0	0		FALSE	FALSE	FALSE	FALSE	FALSE	FALSE	FALSE		NA								{12EA0505-9127-4F3A-AC23-8725EE7435B5}	Schistosomiasis
Proper	Proper Zone 1	2015-07-12 14:32:00	2015-07-12 14:42:00	10	52	Male	0	Mandaluyong	Mandaluyong	Manila	NA	1	3	4	Primary	1		Farmer	1	0-2,000	1	0	1	0	0	0	0	0	1	0		FALSE	FALSE	FALSE	TRUE	TRUE	FALSE	FALSE		0								{07A93686-8B03-41F2-B54A-B1954B15459A}	Cough
Proper	Proper Zone 1	2015-07-12 10:40:00	2015-07-12 10:52:00	12	30	Female	1	Macanip	Jaro	Leyte	30	2	5	7	Secondary	2	Tanauan	Farmer	1	0-2,000	1	0	0	0	0	1	0	0	0	0		TRUE	FALSE	FALSE	FALSE	FALSE	FALSE	TRUE	Barter	0								{C2837EF3-7043-41A3-9A44-AF301BAC826B}	Schistosomiasis
Proper	Proper Zone 1	2016-06-19 10:27:00	2016-06-19 10:38:00	11	39	Male	0	Santo Tomas	Lipa	Batangas	11	2	4	6	Secondary	2	Bicol	Farmer	1	0-2,000	1	0	0	0	5	1	1	1	2	0		TRUE	FALSE	TRUE	FALSE	TRUE	TRUE	TRUE	Barter	0								{914E272F-4181-4D92-8B8D-CD2A1DDD82AD}	Cough
Proper	Proper Zone 1	2015-07-13 15:04:00	2015-07-13 15:18:00	14	66	Female	1	Jaro	Jaro	Leyte	31	3	0	3	Primary	1		Farmer	1	0-2,000	1	0	3	0	0	2	0	0	0	0		TRUE	FALSE	FALSE	TRUE	TRUE	FALSE	FALSE		1								{2001B590-922E-4159-81F4-123BC25A3244}	Schistosomiasis
Proper	Proper Zone 1	2015-07-13 13:43:00	2015-07-13 13:54:00	11	35	Female	1	Macanip	Jaro	Leyte	35	2	3	5	Secondary	2	Granja Kalinawan	Daycare Employee	0	0-2,000	1	0	1	0	15	3	1	1	1	0		TRUE	FALSE	TRUE	TRUE	TRUE	FALSE	TRUE	Barter	0								{669A2F94-492A-4B0D-A179-1093CB2A2DC5}	Schistosomiasis
Proper	Proper Zone 1	2015-07-13 09:45:00	2015-07-13 09:58:00	13	50	Male	0	Macanip	Jaro	Leyte	40	3	2	5	Primary	1	Macanip	Farmer	1	0-2,000	1	0	1	0	3	0	1	1	0	0		TRUE	FALSE	TRUE	TRUE	FALSE	FALSE	FALSE		0								{6F5D0687-34A2-42FE-A6FC-D91AB965B84F}	Schistosomiasis
Proper	Proper Zone 1	2015-07-13 10:15:00	2015-07-13 10:25:00	10	38	Male	0	Macanip	Jaro	Leyte	38	2	2	4	Primary	1		Farmer	1	0-2,000	1	0	1	0	6	1	1	1	2	0		TRUE	TRUE	FALSE	TRUE	FALSE	FALSE	FALSE		1		Rabies						{392FE0A1-4EED-4064-BFE8-7C50549E10FE}	Schistosomiasis
Sitio	Gapas	2015-07-13 12:08:00	2015-07-13 12:24:00	16	55	Female	1	Tacloban	Tacloban	Leyte	55	5	0	5	Graduate School	4	Philippine Women's University	Housewife	0	0-2,000	1	0	4	0	5	3	3	1	2	0		TRUE	FALSE	TRUE	TRUE	FALSE	TRUE	FALSE		0	Not available							{2FC51888-4FC9-4DB2-9FCD-1A4AA7783F30}	Schistosomiasis
Sitio	Gapas	2015-07-13 12:20:00	2015-07-13 12:36:00	16	70	Male	0	Macanip	Jaro	Leyte	70	2	1	3	Secondary	2	Macanip	Laborer	0	0-2,000	1	0	0	0	2	2	0	0	0	0		TRUE	FALSE	TRUE	FALSE	FALSE	FALSE	FALSE		0	Not available							{A695B9C7-5DAC-4EBF-AEAC-AF3A156ADF75}	Schistosomiasis
Sitio	Gapas	2015-07-13 12:04:00	2015-07-13 12:17:00	13	30	Female	1	Atipolo	Jaro	Leyte	9	2	3	5	Secondary	2	Binangonan	Housewife	0	0-2,000	1	0	2	0	4	1	0	0	1	0		TRUE	TRUE	FALSE	FALSE	FALSE	FALSE	FALSE		0	Not available							{85E2EC4D-8846-4250-A11E-0771BC8013C3}	Schistosomiasis
Sitio	Gapas	2015-07-13 11:42:00	2015-07-13 12:00:00	18	23	Female	1	Bias-Zabala	Jaro	Leyte	8	2	5	7	Primary	1	Bias-Zabala	Housewife	0	2,001-4,000	2	0	0	0	0	0	0	0	0	0		FALSE	FALSE	FALSE	FALSE	FALSE	FALSE	FALSE		NA								{748E5007-1D01-40EB-A64D-A19FD0B1B47C}	Schistosomiasis
Sitio	Murukburok	2015-07-13 10:36:00	2015-07-13 10:48:00	12	22	Male	0	Macanip	Jaro	Leyte	22	5	0	5	Primary	1	Macanip	Laborer	0	0-2,000	1	0	0	0	10	1	0	0	1	0		TRUE	FALSE	TRUE	FALSE	TRUE	FALSE	FALSE		0	Not available							{33C1C229-D01D-4FAA-A14D-B73A58B7BD22}
Sitio	Murukburok	2015-07-13 10:25:00	2015-07-13 10:40:00	15	48	Male	0	Macanip	Jaro	Leyte	48	2	0	2	Secondary	2	Granja Kalinawan	Farmer	1	0-2,000	1	0	0	0	15	0	0	0	0	0		TRUE	FALSE	TRUE	FALSE	FALSE	FALSE	FALSE		NA								{9955A683-D68A-4B0D-A0C9-CE9206A5CFD0}	Schistosomiasis
Sitio	Gapas	2015-07-13 14:43:00	2015-07-13 15:08:00	25	29	Female	1	Burabod	Jaro	Leyte	9	2	2	4	Secondary	2	Granja Kalinawan	Housewife	0	0-2,000	1	0	1	0	0	0	0	0	0	0		FALSE	FALSE	FALSE	TRUE	FALSE	FALSE	FALSE		0	Not available							{31DB922F-7F2F-4E95-9C4E-73194C02F38F}	Schistosomiasis
Sitio	Gapas	2015-07-13 15:01:00	2015-07-13 15:18:00	17	32	Female	1	Macanip	Jaro	Leyte	10	2	4	6	Primary	1	Macanip	Housewife	0	0-2,000	1	0	0	0	0	2	1	1	0	0		TRUE	FALSE	FALSE	FALSE	FALSE	TRUE	FALSE		0	Not available							{67C87913-5997-4FA8-BF17-F352925F9BEE}	Schistosomiasis
Sitio	Gapas	2015-07-13 14:47:00	2015-07-13 15:00:00	13	58	Female	1	Macanip	Jaro	Leyte	40	2	0	2	Primary	1	Macanip	Housewife	0	0-2,000	1	0	0	0	6	1	0	0	0	0		TRUE	FALSE	TRUE	FALSE	FALSE	FALSE	FALSE		0	Not available							{15D04B7A-98BC-4E98-BAB1-09552EF9EEB5}	Schistosomiasis
Sitio	Gapas	2015-07-13 14:30:00	2015-07-13 14:46:00	16	64	Male	0	Macanip	Jaro	Leyte	64	2	0	2	Secondary	2	Notre Dame	Farmer	1	0-2,000	1	0	0	0	20	2	1	1	3	0		TRUE	FALSE	FALSE	FALSE	TRUE	TRUE	FALSE		0	Not available							{A34A2B4C-7125-4B26-AD86-0C24493D1A76}	Schistosomiasis
Sitio	Gapas	2015-07-13 15:10:00	2015-07-13 15:34:00	24	33	Male	0	Macanip	Jaro	Leyte	33	2	4	6	Primary	1	San Handugan	Tuba Gatherer	0	0-2,000	1	0	0	0	2	0	0	0	0	0		TRUE	FALSE	FALSE	FALSE	FALSE	FALSE	FALSE		0	Not available							{F4114C50-50BF-410A-8139-CFC109940510}	Schistosomiasis
Sitio	Gapas	2016-07-02 14:37:00	2016-07-02 14:53:00	16	64	Female	1	Macanip	Jaro	Leyte	64	2	1	3	Primary	1	Badiang	Farmer	1	0-2,000	1	0	0	0	3	1	0	0	0	0		TRUE	FALSE	FALSE	FALSE	FALSE	FALSE	FALSE		0								{F2D96719-DF78-4F65-925A-B8375CA9A15F}	Schistosomiasis
Sitio	Gapas	2015-07-13 15:12:00	2015-07-13 15:27:00	15	53	Female	1	Macanip	Jaro	Leyte	53	3	2	5	Primary	1		Housewife	0	0-2,000	1	0	1	0	0	1	0	0	1	0		TRUE	FALSE	FALSE	TRUE	FALSE	FALSE	FALSE		1		Rabies						{B29A06E3-FF35-4BAB-A671-5853140D0FA2}	Fever
Sitio	Gapas	2015-07-13 15:30:00	2015-07-13 15:50:00	20	47	Male	0	Macanip	Jaro	Leyte	47	1	1	2	Primary	1		Farmer	1	0-2,000	1	0	0	0	0	1	0	0	0	0		FALSE	FALSE	FALSE	FALSE	TRUE	FALSE	FALSE		0								{AE4AACEB-3C4E-42EC-99A6-8CD6BC482352}	Schistosomiasis
Sitio	Gapas	2015-07-13 15:16:00	2015-07-13 15:28:00	12	44	Female	1	Caloocan	Caloocan	Metro Manila	23	2	4	6	Primary	1	Antipolo	Store Owner	0	0-2,000	1	0	3	0	5	8	0	0	2	0		TRUE	FALSE	TRUE	FALSE	FALSE	FALSE	FALSE		0								{A89EC08E-73AE-44E6-8928-9D588094D437}	Schistosomiasis
Sitio	Humamlag	2015-07-13 14:58:00	2015-07-13 15:09:00	11	30	Male	0	Macanip	Jaro	Leyte	1	2	3	5	Secondary	2	Granja Kalinawan	Farmer	1	0-2,000	1	0	2	0	4	0	0	0	0	0		FALSE	FALSE	TRUE	FALSE	FALSE	FALSE	FALSE		0								{5069814D-FEC1-4ED4-B14F-99ADA06031CC}	Schistosomiasis
Sitio	Cagambahan	2015-07-13 13:13:00	NA	NA	51	Male	0	Macanip	Jaro	Leyte	51	2	2	4	Secondary	2		Farmer	1	0-2,000	1	0	2	0	10	1	1	1	0	0		TRUE	FALSE	FALSE	TRUE	TRUE	FALSE	FALSE		0	Not available							{C31AABA6-8200-4EB5-8387-13573EA5890B}	Schistosomiasis
Sitio	Cagambahan	2015-07-13 11:06:00	2015-07-13 11:25:00	19	41	Male	0	Macanip	Jaro	Leyte	41	2	3	5	Secondary	2	Granja Kalinawan	Farmer	1	0-2,000	1	0	0	0	3	1	0	0	1	0		TRUE	FALSE	FALSE	FALSE	TRUE	FALSE	FALSE		0								{A2D84354-CBD9-49DF-90DA-8031B96CD498}	Schistosomiasis
Sitio	Cagambahan	2015-07-13 11:27:00	2015-07-13 11:47:00	20	52	Female	1		Capaz	Leyte	15	5	2	7	Primary	1	Capaz	Housewife	0	0-2,000	1	0	3	0	2	1	0	0	1	5	Duck	TRUE	FALSE	FALSE	FALSE	FALSE	FALSE	FALSE		0								{9ECD5645-FED2-4FFC-9786-DC22BF2E5BF5}	Flu
Sitio	Cutay	2015-07-13 10:03:00	2015-07-13 10:29:00	26	84	Female	1	Pinamopoan	Capoocan	Leyte	66	1	0	1	Primary	1	Pinamopoan	Retired	0	0-2,000	1	0	0	0	2	0	0	0	0	0		TRUE	FALSE	TRUE	FALSE	FALSE	FALSE	FALSE		0	Not available							{0DE5700E-784F-44D8-AACC-6E8B91C7BBBC}	Schistosomiasis
Sitio	Cutay	2016-07-02 11:14:00	2016-07-02 11:34:00	20	65	Female	1	Macanip	Jaro	Leyte	60	3	1	4	Primary	1	Macanip	Retired	0	0-2,000	1	0	2	0	10	0	0	0	0	1	Duck	TRUE	FALSE	FALSE	TRUE	TRUE	FALSE	FALSE		0	Not available							{53A1CDE8-AB10-46FA-AB60-BFE105119DC4}	Cold
Sitio	Cutay	2015-07-13 11:49:00	2015-07-13 12:03:00	14	56	Female	1	Macanip	Jaro	Leyte	56	2	0	2	Primary	1	Macanip	Farming	0	4,001-6,000	3	0	1	0	10	2	2	1	0	0		TRUE	FALSE	TRUE	TRUE	TRUE	TRUE	FALSE		0	Not available							{0FE5AD79-AD0A-4A01-8B97-A6D7B2A7742B}	Schistosomiasis
Sitio	Cutay	2015-07-13 09:41:00	2015-07-13 10:00:00	19	63	Male	0	Macanip	Jaro	Leyte	63	3	2	5	Primary	1	Macanip	Farmer	1	0-2,000	1	0	0	0	20	4	3	1	1	0		TRUE	FALSE	TRUE	FALSE	TRUE	TRUE	FALSE		1		Don't know						{6E14C7DE-8578-4F42-8670-D1C8502663BC}	Schistosomiasis
Sitio	Talisay	2015-07-13 10:38:00	2015-07-13 10:50:00	12	32	Male	0	San Antonio	Jaro	Leyte	30	2	2	4	Secondary	2	Granja Kalinawan	Farmer	1	0-2,000	1	0	5	0	15	1	0	0	1	0		TRUE	FALSE	FALSE	TRUE	FALSE	FALSE	FALSE		0	Not available							{E317700A-923F-455F-B8BB-D3672AE025B2}	Schistosomiasis
Proper	Proper Zone 1	2016-07-02 09:46:00	2016-07-02 09:57:00	11	33	Female	1	Canhandugan	Jaro	Leyte	13	2	1	3	College/University	3	Leyte Normal University	Housewife	0	0-2,000	1	0	1	0	15	4	0	0	1	1	Duck	TRUE	FALSE	TRUE	TRUE	TRUE	FALSE	FALSE		0	Not available							{15EFEB6C-3CB7-475D-A454-24918A545A29}	Schistosomiasis
Sitio	Talisay	2015-07-13 10:20:00	2015-07-13 10:35:00	15	67	Male	0	Macanip	Jaro	Leyte	67	1	0	1	Primary	1		Farmer	1	0-2,000	1	0	0	0	0	0	1	1	3	0		FALSE	FALSE	FALSE	FALSE	TRUE	TRUE	FALSE		0								{BDB25365-C0F3-42B7-B9EF-CB33F1AC9D4F}	Schistosomiasis
Sitio	Gapas	2015-07-14 14:39:00	2015-07-14 14:52:00	13	44	Female	1	Macanip	Jaro	Leyte	25	2	6	8	Primary	1	Macanip	Farmer	1	0-2,000	1	0	0	0	10	0	0	0	0	0		TRUE	FALSE	TRUE	FALSE	FALSE	FALSE	FALSE		0								{8E0D88B0-156B-48A3-A968-F1369721954B}	Diarrhea
Sitio	Gapas	2015-07-14 15:30:00	2015-07-14 15:42:00	12	73	Male	0	Macanip	Jaro	Leyte	73	5	2	7	Secondary	2	Granja Kalinawan	Produce Vendor	0	0-2,000	1	0	0	0	6	1	0	0	0	0		TRUE	FALSE	TRUE	FALSE	FALSE	FALSE	FALSE		0								{144EC696-3354-4D75-8EAA-30ADDA218B88}	Schistosomiasis
Sitio	Gapas	2015-07-14 15:11:00	2015-07-14 15:23:00	12	54	Male	0	Macanip	Jaro	Leyte	54	1	3	4	Secondary	2	Granja Kalinawan	Farmer	1	0-2,000	1	0	1	0	15	6	0	0	0	0		TRUE	FALSE	TRUE	TRUE	FALSE	FALSE	FALSE		1		Rabies						{91C5F87D-C135-42C6-9860-60520E482FFA}	Schistosomiasis
Sitio	Talisay	2015-07-14 12:25:00	2015-07-14 12:34:00	9	46	Female	1	Macanip	Jaro	Leyte	46	2	5	7	Primary	1	Macanip	Housewife	0	0-2,000	1	0	1	0	2	1	0	0	1	0		TRUE	FALSE	FALSE	TRUE	TRUE	FALSE	FALSE		0	Not available							{E7F140A0-0051-4C3A-87ED-0DB88EDA820D}	Schistosomiasis
Sitio	Humamlag	2015-07-14 10:21:00	2015-07-14 10:45:00	24	62	Male	0	Macanip	Jaro	Leyte	57	2	0	2	College/University	3	Eastern Visayas State University	Unemployed	0	2,001-4,000	2	0	3	0	4	0	0	0	0	0		TRUE	FALSE	FALSE	TRUE	FALSE	FALSE	FALSE		1	Not available							{DE159B7A-E46C-4603-A6EB-9412C7545F36}	Schistosomiasis
Sitio	Humamlag	2015-07-14 10:20:00	2015-07-14 10:40:00	20	82	Female	1	Macanip	Jaro	Leyte	70	2	0	2	Primary	1	Macanip	Housewife	0	0-2,000	1	0	1	0	3	0	0	0	0	0		TRUE	FALSE	FALSE	TRUE	FALSE	FALSE	FALSE		0	Not available							{6C36AE9C-E058-4729-ADAC-6726E8ACFEE6}	Schistosomiasis
Sitio	Humamlag	2015-07-14 09:21:00	2015-07-14 09:36:00	15	40	Male	0	Macanip	Jaro	Leyte	40	2	0	2	Secondary	2	Negros Oriental	Store Owner	0	0-2,000	1	0	0	0	0	1	0	0	0	0		TRUE	FALSE	FALSE	FALSE	FALSE	FALSE	FALSE		0	Not available							{2CF494C3-1B18-470D-9BA5-45E4310CB5CA}	Schistosomiasis
Sitio	Badiangay	2015-07-14 10:50:00	2015-07-14 11:00:00	10	35	Male	0	Macanip	Jaro	Leyte	35	2	2	4	Primary	1	Canhandugan	Farmer	1	0-2,000	1	0	1	0	3	0	1	1	0	0		FALSE	FALSE	TRUE	FALSE	FALSE	FALSE	FALSE		0	Not available							{50D2C861-1302-4916-8F92-35CC73E288D7}	Schistosomiasis
Sitio	Badiangay	2015-07-14 09:49:00	2015-07-14 10:04:00	15	60	Male	0	Macanip	Jaro	Leyte	60	2	0	2	Primary	1	Macanip	Farmer	1	0-2,000	1	0	1	0	15	1	0	0	1	0		TRUE	FALSE	TRUE	FALSE	FALSE	FALSE	FALSE		0	Not available							{6C3DEB0D-2055-4189-B455-11B39DFE9D41}	Schistosomiasis
Sitio	Badiangay	2015-07-14 11:10:00	2015-07-14 11:20:00	10	67	Female	1	Tunga	Tunga	Leyte	35	2	1	3	Primary	1	Alang-alang	Farmer	1	0-2,000	1	0	3	0	6	0	1	1	0	0		FALSE	FALSE	TRUE	FALSE	FALSE	FALSE	FALSE		0								{101BE9EC-BD1A-482F-A1AB-58A7319D0D74}	Schistosomiasis
Sitio	Badiangay	2015-07-14 11:25:00	2015-07-14 11:40:00	15	21	Female	1	Atipolo	Jaro	Leyte	3	2	1	3	Secondary	2	Tacloban	Housewife	0	0-2,000	1	0	1	0	20	0	0	0	1	0		FALSE	FALSE	TRUE	FALSE	FALSE	FALSE	FALSE		0								{DAA770D0-171C-4945-8414-C09F0F752CCB}	Schistosomiasis
Sitio	Gapas	2015-07-13 14:47:00	2015-07-13 15:07:00	20	25	Female	1	Macanip	Jaro	Leyte	25	2	4	6	College/University	3	Leyte Normal University	Daycare Employee	0	2,001-4,000	2	0	0	0	25	1	0	0	1	0		TRUE	FALSE	TRUE	FALSE	TRUE	FALSE	FALSE		0	Not available							{0A629023-77B9-4A63-B7D2-D583A4C407A3}	Schistosomiasis
Sitio	Gapas	2015-07-13 14:27:00	2015-07-13 14:44:00	17	33	Male	0	District III	Jaro	Leyte	10	3	1	4	Secondary	2	Granja Kalinawan	Driver	0	2,001-4,000	2	0	0	0	10	1	1	1	0	0		TRUE	FALSE	TRUE	FALSE	FALSE	TRUE	FALSE		0	Not available							{B3A3FC04-4532-4E3A-A72C-FDC526B0E821}	Hypertension
Sitio	Gapas	2015-07-13 16:15:00	2015-07-13 16:30:00	15	43	Female	1	Canhandugan	Jaro	Leyte	14	2	4	6	Primary	1		Housewife	0	0-2,000	1	0	2	0	0	4	0	0	0	0		TRUE	FALSE	FALSE	FALSE	TRUE	FALSE	FALSE		0								{67C97656-C60E-4C06-8595-7FF5D42EFEAB}	Hypertension
Sitio	Gapas	2015-07-13 15:55:00	2015-07-13 16:10:00	15	32	Female	1	Bias-Zabala	Jaro	Leyte	15	2	9	11	Primary	1		Housewife	0	0-2,000	1	0	0	0	1	1	0	0	0	0		TRUE	FALSE	FALSE	FALSE	TRUE	FALSE	FALSE		0								{2B14D795-788F-46F4-ADFB-87B78D541493}	Cough
Sitio	Humamlag	NA	NA	NA	41	Male	0			Occidental Mindoro	10	1	2	3	Primary	1	Manila	Farmer	1	0-2,000	1	0	0	0	0	0	0	0	0	0		FALSE	FALSE	FALSE	FALSE	FALSE	FALSE	FALSE		NA								{A747A0AE-93D4-4AAF-A26D-D82162C1B94F}	Headache
Sitio	Badiangay	2015-07-13 10:20:00	2015-07-13 10:48:00	28	40	Male	0	Dagami	Dagami	Leyte	NA	2	7	9	Primary	1	Dagami	Driver	0	0-2,000	1	0	1	0	1	1	0	0	0	0		FALSE	FALSE	FALSE	FALSE	FALSE	FALSE	FALSE		0								{AC686E69-BBD0-4696-A01E-656C9D1FB739}
Sitio	Gapas	2015-07-13 14:29:00	2015-07-13 14:44:00	15	71	Female	1			Pampanga	18	3	0	3	Secondary	2	Pampanga	Store Owner	0	0-2,000	1	0	0	0	1	1	0	0	0	0		FALSE	FALSE	TRUE	FALSE	FALSE	FALSE	FALSE		0								{900489F3-781D-4871-8A78-5F1F9BD9289E}	Fever
Sitio	Gapas	2015-07-13 15:10:00	2015-07-13 15:15:00	5	35	Female	1	Macanip	Jaro	Leyte	35	2	2	4	Secondary	2	Granja-Kalinawan	Domestic Helper	0	0-2,000	1	0	2	0	0	1	0	0	0	0		FALSE	FALSE	FALSE	FALSE	TRUE	FALSE	FALSE		0								{E7ACFC82-28D8-4DA6-A05D-CDA0A4BCD66F}	Schistosomiasis
Sitio	Cagambahan	2015-07-13 11:49:00	2015-07-13 12:10:00	21	45	Male	0	Macanip	Jaro	Leyte	45	4	6	10	Primary	1	Macanip	Farmer	1	0-2,000	1	0	0	0	1	1	1	1	0	0		TRUE	FALSE	FALSE	FALSE	FALSE	TRUE	FALSE		0								{9E2CCA20-1D4D-43D6-B216-027F022B4D8F}	Schistosomiasis
Sitio	Cagambahan	2015-07-13 14:12:00	2015-07-13 14:28:00	16	34	Male	0	Macanip	Jaro	Leyte	34	2	4	6	Primary	1		Farmer	1	0-2,000	1	0	2	0	0	1	0	0	1	0		TRUE	FALSE	FALSE	FALSE	FALSE	FALSE	FALSE		0								{ECBE4A7E-AAD6-4369-BB89-FD3620006CB2}	Schistosomiasis
Sitio	Cagambahan	2015-07-13 12:30:00	2015-07-13 12:50:00	20	69	Female	1	San Roque	Jaro	Leyte	50	6	2	8	Primary	1		Farmer	1	0-2,000	1	0	1	0	0	5	0	0	0	0		TRUE	FALSE	FALSE	FALSE	TRUE	FALSE	FALSE		0								{D9913DE6-6C04-4F16-90B2-432715106212}	Hypertension
Sitio	Cagambahan	2016-07-02 12:50:00	2016-07-02 13:07:00	17	41	Female	1	San Pedro	Jaro	Leyte	21	2	3	5	Primary	1		Housewife	0	0-2,000	1	0	2	0	0	2	0	0	0	0		TRUE	FALSE	FALSE	FALSE	TRUE	FALSE	FALSE		0								{69E35AA3-E377-498C-896B-889A2C783FA2}	Polio
Sitio	Cutay	2015-07-13 10:33:00	2015-07-13 11:08:00	35	60	Male	0	Macanip	Jaro	Leyte	60	2	1	3	Primary	1	Badiangay	Farming	0	0-2,000	1	0	4	0	50	3	1	1	1	0		TRUE	FALSE	FALSE	TRUE	TRUE	TRUE	TRUE	Cockfighting	0	Not available							{D069B887-7221-44E0-B466-1A47E3FB854A}	Fever
Sitio	Cutay	2015-07-13 12:08:00	2015-07-13 12:36:00	28	31	Male	0	Macanip	Jaro	Leyte	31	2	2	4	Secondary	2	Granja Kalinawan	Farmer	1	0-2,000	1	0	0	0	9	2	0	0	0	0		TRUE	FALSE	FALSE	FALSE	FALSE	FALSE	FALSE		0	Not available							{713426C5-F580-4CA1-98D7-B3B369E2B4EF}	Hypertension
Sitio	Talisay	2015-07-13 12:15:00	2015-07-13 12:35:00	20	40	Female	1	Macanip	Jaro	Leyte	40	2	4	6	Primary	1	Macanip	Farmer	1	0-2,000	1	0	1	0	3	0	0	0	1	0		TRUE	FALSE	TRUE	TRUE	FALSE	FALSE	FALSE		0								{183F8A30-1723-4B1A-B913-8E675AD3D96F}	Schistosomiasis
Sitio	Talisay	2015-07-13 11:26:00	2015-07-13 11:40:00	14	59	Male	0	Macanip	Jaro	Leyte	59	2	2	4	Primary	1	Macanip	Farmer	1	0-2,000	1	0	3	0	2	3	1	1	1	0		TRUE	FALSE	FALSE	FALSE	FALSE	TRUE	TRUE	Barter	0	Not available							{51CD08A2-DBF2-48D7-98EE-47378367553F}	Schistosomiasis
Sitio	Talisay	2015-07-13 11:50:00	2015-07-13 12:05:00	15	73	Female	1	Macanip	Jaro	Leyte	73	3	0	3	Primary	1	Macanip	Store Owner	0	0-2,000	1	0	1	0	3	1	1	1	0	0		TRUE	FALSE	TRUE	FALSE	FALSE	TRUE	FALSE		0	Not available							{6493E7AA-D2E5-4B54-BA3B-25EE5253DB22}	Schistosomiasis
Sitio	Talisay	2015-07-14 11:10:00	2015-07-14 11:20:00	10	40	Male	0	Dita	Juuta	Leyte	16	2	5	7	Secondary	2		Salesman	0	2,001-4,000	2	0	1	0	8	0	0	0	1	0		TRUE	FALSE	FALSE	TRUE	FALSE	FALSE	FALSE		0	Not available							{FE1283E0-ABC9-4640-8274-39E1DFDF441E}	Schistosomiasis
Sitio	Talisay	2015-07-14 10:55:00	2015-07-14 11:05:00	10	34	Male	0	San Pedro	Jaro	Leyte	34	2	4	6	Secondary	2	Granja Kalinawan	Farmer, Driver	0	0-2,000	1	0	1	0	1	1	0	0	0	0		TRUE	FALSE	TRUE	TRUE	FALSE	FALSE	FALSE		0	Not available							{5065F58A-6651-4547-A750-1A28E788D5E7}	Schistosomiasis
Sitio	Gapas	2015-07-14 14:55:00	NA	NA	67	Female	1	Uguiao	Macanip	Jaro	45	3	0	3	Primary	1	Uguiao	Farmer	1	0-2,000	1	0	2	0	2	1	0	0	0	0		TRUE	FALSE	TRUE	TRUE	FALSE	FALSE	FALSE		0	Not available							{4E57F0C6-02D1-43EC-9A6A-5F088ECE4DCD}	Hypertension
Sitio	Humamlag	2015-07-14 10:02:00	2015-07-14 10:17:00	15	61	Male	0	Macanip	Jaro	Leyte	61	5	1	6	Primary	1	Macanip	Retired	0	2,001-4,000	2	0	1	0	5	3	0	0	0	0		TRUE	FALSE	TRUE	TRUE	FALSE	FALSE	TRUE	Barter	0	Not available							{A4A08816-F2EF-48A0-BCAD-B2EAFCA376DA}	Schistosomiasis
Sitio	Humamlag	2015-07-14 09:41:00	2015-07-14 10:10:00	29	49	Female	1	Dayhagan	Aroroy	Masbate	27	2	0	2	Secondary	2	Iloilo	Farming	0	0-2,000	1	0	2	0	9	3	0	0	0	0		TRUE	FALSE	TRUE	TRUE	TRUE	FALSE	FALSE		0	Not available							{9E7D2936-72E0-4E34-9111-6D2F80952808}	Schistosomiasis
Sitio	Humamlag	2015-07-14 09:20:00	2015-07-14 09:40:00	20	39	Male	0	Macanip	Jaro	Leyte	39	3	4	7	Secondary	2	Granja Kalinawan	Farmer	1	0-2,000	1	0	1	0	7	2	1	1	0	0		TRUE	FALSE	FALSE	TRUE	TRUE	TRUE	FALSE		0	Not available							{6F025C75-F0D6-46B1-ADA2-CD39797DBD55}	Schistosomiasis
Sitio	Humamlag	2015-07-14 09:38:00	2015-07-14 09:50:00	12	71	Male	0	Macanip	Jaro	Leyte	71	3	0	3	Primary	1	Macanip	Laborer	0	0-2,000	1	0	2	0	10	3	2	1	0	0		TRUE	FALSE	TRUE	TRUE	FALSE	TRUE	FALSE		0	Not available							{CD946586-6D9A-4478-BD25-AAC106C1E491}	Schistosomiasis
Sitio	Humamlag	2016-07-02 09:52:00	2016-07-02 10:15:00	23	33	Male	0	Macanip	Jaro	Leyte	NA	2	2	4	Primary	1	Macanip	Farmer	1	0-2,000	1	0	0	0	2	1	1	1	0	0		TRUE	FALSE	TRUE	FALSE	FALSE	TRUE	FALSE		0	Not available							{3A329582-3135-4C09-854A-B19A11078B99}	Schistosomiasis
Sitio	Badiangay	2015-07-14 10:05:00	2015-07-14 10:19:00	14	74	Male	0	Macanip	Jaro	Leyte	74	3	3	6	Primary	1	Manila	Farmer	1	0-2,000	1	0	3	0	15	1	1	1	3	0		FALSE	FALSE	FALSE	FALSE	FALSE	FALSE	FALSE		1								{0F055D5C-B807-4070-93E1-4039872BC365}	Schistosomiasis
Sitio	Hambabalud	2015-07-14 11:45:00	2015-07-14 11:55:00	10	36	Female	1	Macanip	Jaro	Leyte	36	1	4	5	Secondary	2	Granja Kalinawan	Housewife	0	0-2,000	1	0	0	0	4	0	0	0	0	0		FALSE	FALSE	TRUE	FALSE	FALSE	FALSE	FALSE		0								{15F87696-CE92-4E8F-8CC4-80C908D80135}	Schistosomiasis
Sitio	Hambabalud	2015-07-14 12:00:00	2015-07-14 12:10:00	10	64	Male	0	Uguiao	Jaro	Leyte	40	1	0	1	Primary	1	Macanip	Farmer	1	0-2,000	1	0	0	0	2	0	1	1	1	0		FALSE	FALSE	TRUE	FALSE	FALSE	FALSE	FALSE		0	Not available							{7661B686-9813-4950-852B-CAE7CAB89B1B}	Schistosomiasis
Sitio	Hambabalud	2015-07-14 12:15:00	2015-07-14 12:30:00	15	25	Female	1	Macanip	Jaro	Leyte	25	4	3	7	Secondary	2	Granja-Kalinawan	Unemployed	0	0-2,000	1	0	2	0	20	1	1	1	3	0		TRUE	FALSE	TRUE	FALSE	FALSE	TRUE	FALSE		0								{447840D5-9E0B-44E4-936D-019882469B80}	Cough
Sitio	Hambabalud	2015-07-14 12:35:00	2015-07-14 12:45:00	10	45	Male	0	Jaro	Jaro	Leyte	40	2	3	5	Secondary	2	Granja-Kalinawan	Farmer	1	0-2,000	1	0	2	0	4	1	0	0	0	0		TRUE	FALSE	TRUE	FALSE	FALSE	FALSE	FALSE		0	Not available							{CB9F72A3-0209-4245-ADA7-1079C97E3E7A}	Schistosomiasis
Sitio	Hambabalud	2015-07-14 12:50:00	2015-07-14 12:55:00	5	22	Female	1	San Agustin	Jaro	Leyte	5	2	2	4	Secondary	2	Canhandugan	Farmer	1	0-2,000	1	0	1	0	10	0	0	0	1	0		TRUE	FALSE	TRUE	FALSE	FALSE	FALSE	FALSE		0	Not available							{E857E19B-2E01-4D39-8762-7609C71AE58A}	Schistosomiasis
Sitio	Hambabalud	2015-07-14 12:50:00	NA	NA	72	Male	0	Macanip	Jaro	Leyte	50	2	0	2	Primary	1	Macanip	Farmer	1	0-2,000	1	0	1	0	10	0	0	0	0	0		TRUE	FALSE	TRUE	FALSE	FALSE	FALSE	FALSE		0								{9B47A4A5-1EE7-4CF3-AC68-E75DB6C7E315}	Schistosomiasis
Sitio	Humamlag	2015-07-14 10:17:00	2015-07-14 10:28:00	11	32	Male	0	Macanip	Jaro	Leyte	32	1	1	2	Primary	1	Macanip	Farmer	1	0-2,000	1	0	1	0	5	0	0	0	0	0		TRUE	FALSE	TRUE	TRUE	FALSE	FALSE	FALSE		0	Not available							{CD509B57-FE51-445B-9B2D-C6F42C282A08}	Cough
Sitio	Humamlag	2015-07-14 10:03:00	2015-07-14 10:15:00	12	27	Male	0	Macanip	Jaro	Leyte	20	1	1	2	Secondary	2	Granja-Kalinawan	Farmer	1	0-2,000	1	0	0	0	0	1	0	0	0	0		TRUE	FALSE	FALSE	FALSE	FALSE	FALSE	FALSE		0								{11C1B693-B02E-4642-B499-D5A9013052F4}	Schistosomiasis
Sitio	Humamlag	2015-07-14 09:35:00	2015-07-14 09:57:00	22	49	Female	1	Calbayog	Calbayog	Samar	21	4	1	5	Secondary	2		Housewife	0	0-2,000	1	0	1	0	6	1	0	0	4	0		TRUE	FALSE	FALSE	TRUE	TRUE	FALSE	FALSE		0								{A2D7E4AF-16C3-4168-884A-B7E67645DDAB}	Hypertension
Sitio	Humamlag	2015-07-14 10:02:00	2015-07-14 10:35:00	33	69	Female	1	Buri	Jaro	Leyte	64	2	0	2	Secondary	2	Jaro	Retired	0	0-2,000	1	0	6	0	20	1	1	1	1	0		TRUE	FALSE	FALSE	FALSE	FALSE	TRUE	FALSE		1								{0EDBBF11-2F72-4BF0-B0DF-056C3D9DE579}	Schistosomiasis
Sitio	Humamlag	2015-07-14 09:21:00	2015-07-14 09:34:00	13	35	Female	1	Jaro	Jaro	Leyte	35	2	4	6	Primary	1	Macanip	Farmer	1	0-2,000	1	0	0	0	7	1	0	0	2	0		TRUE	FALSE	TRUE	FALSE	FALSE	FALSE	FALSE		0								{ADE17123-C562-4BB7-B703-5095498F9CCE}	Schistosomiasis
Sitio	Humamlag	2015-07-14 09:49:00	2015-07-14 10:04:00	15	48	Male	0	Macanip	Jaro	Leyte	18	1	5	6	Secondary	2	Notre Dame	Farmer	1	0-2,000	1	0	1	0	0	0	0	0	0	0		FALSE	FALSE	FALSE	FALSE	FALSE	FALSE	FALSE		0								{32E44966-D8D9-4863-BBCF-BA16791B47A2}	Hypertension
Sitio	Humamlag	2015-07-14 09:31:00	2015-07-14 09:42:00	11	33	Female	1	Macanip	Jaro	Leyte	33	2	3	5	Primary	1	Macanip	Farmer	1	0-2,000	1	0	0	0	3	0	0	0	0	0		TRUE	FALSE	TRUE	FALSE	FALSE	FALSE	FALSE		0	Not available							{637FC624-E5CC-41FD-B3B6-DB292E2594CC}	Schistosomiasis
Sitio	Humamlag	2015-07-14 09:44:00	2015-07-14 09:57:00	13	66	Female	1	Balire	Barugo	Leyte	50	2	2	4	Primary	1	Barugo	Retired	0	0-2,000	1	0	3	0	12	0	1	1	1	0		TRUE	FALSE	TRUE	TRUE	FALSE	FALSE	FALSE		0	Not available							{0C5D373D-B7B6-44D4-B3C0-52BE0A90EC46}	Schistosomiasis
Sitio	Humamlag	2016-07-02 11:10:00	2016-07-02 11:37:00	27	38	Female	1	Surigao	Surigao	Surigao del Norte	15	2	2	4	Secondary	2	Manila	Unemployed	0	0-2,000	1	0	0	0	0	0	0	0	0	0		FALSE	FALSE	FALSE	FALSE	FALSE	FALSE	FALSE		NA								{EC889EDD-55FD-413A-8AD9-1562FE2B4B50}	Fever
Sitio	Humamlag	2015-07-14 10:40:00	2015-07-14 11:05:00	25	53	Female	1	San Vicente	Alang-alang	Leyte	22	3	2	5	Secondary	2	Alang-alang	Housewife	0	0-2,000	1	0	1	0	0	1	0	0	0	0		TRUE	FALSE	FALSE	TRUE	TRUE	FALSE	FALSE		0								{F5217AA0-97A9-46D3-AE38-112609158272}	Fever
Sitio	Humamlag	2016-07-02 10:07:00	2016-07-02 10:18:00	11	43	Female	1	Canhandugan	Jaro	Leyte	22	2	4	6	Primary	1	Canhandugan	Housewife	0	0-2,000	1	0	0	0	10	0	0	0	3	0		TRUE	FALSE	TRUE	FALSE	FALSE	FALSE	FALSE		0	Not available							{99176C23-F085-4285-A6B2-EEACAC4D7F17}	Hypertension
Sitio	Humamlag	2015-07-14 09:36:00	2015-07-14 09:48:00	12	49	Male	0	Macanip	Jaro	Leyte	49	2	3	5	Secondary	2	Granja-Kalinawan	Farmer	1	0-2,000	1	0	0	0	3	0	0	0	0	0		FALSE	FALSE	TRUE	FALSE	FALSE	FALSE	FALSE		0								{93D7E52E-4425-4F12-9833-DEE8EC443E0E}	Schistosomiasis
[truncated: 128 more columns]

## Sheet: Metadata
This study was conducted in July 2015 in Palo, Leyte Province, Philippines.
Each row represents one interview questionnaire for one participant. Ntotal = 219.
For binary variables, 0=no and 1=yes unless otherwise indicated.
Household, demographic, and interview variables
ZoneorSitio	whether participant's residence is located in a zone in the town center ("proper") or in a surrounding sitio ("sitio")
ZoneSitio	zone or sitio where participant's residence is located
TimeIn	start time of interview
TimeOut	end time of interview
TimeTaken	minutes taken to complete interview
Age	age in years
Gender	gender (M=male, F=female)
GenderCoded	gender in binary (0=male, 1=female)
BirthBarangay	place of birth, barangay
BirthTown	place of birth, town or city
BirthProvince	place of birth, province
MacanipYrs	number of years participant has lived in macanip
HouseAdults	number of adults living in participant's household
HouseChildren	number of children living in participant's household
Household	total number of people living in participant's household
EducationLevel	highest level of education received by participant
EducationLevelCoded	highest level of education received by participant, coded (NA=none, 1=primary school, 2=secondary school, 3=college/university)
EducationWhere	institution where highest level of education was obtained
Occupation	occupation
FarmerYN	whether participant is a farmer
MonthlyIncome	estimated monthly income of participant's family, philippine pesos
MonthlyIncomeCoded	estimated monthly income of participant's family, philippine pesos, coded (1=0-2000; 2=2001-4000; 3=4001-6000; 4=6001-8000; 5=8001-10000; 6=>10000)
NumberCows	number of cows owned by participant's family
NumberDog	number of dogs owned by participant's family
NumberGoat	number of goats owned by paticipant's family
NumberChicken	number of chickens owned by participant's family
NumberPig	number of pigs owned by participant's family
NumberCarabao	number of carabaos owned by participant's family
CarabaoOwnerYN	whether participant is a carabao owner (0=no, 1=yes, NA=declined to answer / don't know)
NumberCat	number of cats owned by participant's family
NumberOtherAnimal	number of any other animals owned by participant's family
IdentityOtherAnimal	identity of any other animals owned by participant's family
UseforMeat	whether participant's family uses owned animals for meat (TRUE/FALSE)
UseforMilk	whether participant's family uses owned animals for milk (TRUE/FALSE)
UseforEggs	whether participant's family uses owned animals for eggs (TRUE/FALSE)
UseforProtection	whether participant's family uses owned animals for protection (TRUE/FALSE)
UseforPet	whether participant's family uses owned animals for companionship (TRUE/FALSE)
UseforWork	whether participant's family uses owned animals for work (TRUE/FALSE)
UseforOther	whether participant has other use for owned animals (TRUE/FALSE)
SpecifyUseforOther	specified other use for owned animals
AnimalsVaccinated	whether owned animals are vaccinated
WhyNotVaccinateAnimals	primary reason why owned animals are not vaccinated
AnimalsDiseasesVaccinated1	what vaccines were given to owned animals (6 fields left available)
AnimalsDiseasesVaccinated2	what vaccines were given to owned animals (6 fields left available)
AnimalsDiseasesVaccinated3	what vaccines were given to owned animals (6 fields left available)
AnimalsDiseasesVaccinated4	what vaccines were given to owned animals (6 fields left available)
AnimalsDiseasesVaccinated5	what vaccines were given to owned animals (6 fields left available)
AnimalsDiseasesVaccinated6	what vaccines were given to owned animals (6 fields left available)
Identifier	unique random identification key
Knowledge of schistosomiasis
MacanipHealthIssues1	serious health issues in macanip identified by participant (6 fields left available)
MacanipHealthIssues2	serious health issues in macanip identified by participant (6 fields left available)
MacanipHealthIssues3	serious health issues in macanip identified by participant (6 fields left available)
MacanipHealthIssues4	serious health issues in macanip identified by participant (6 fields left available)
MacanipHealthIssues5	serious health issues in macanip identified by participant (6 fields left available)
MacanipHealthIssues6	serious health issues in macanip identified by participant (6 fields left available)
KnowHealthCenter	whether participant knows where nearest health center is located
AnswerKnowHealthCenter	location of nearest health center as reported by participant
HeardofSchisto	whether participant has heard of schistosomiasis before
SchistoCommonHere	whether participant thinks that schistosomiasis is common to the area
SchistoSeriousness	how serious participant thinks schistosomiasis is
SchistoSeriousnessCoded	how serious participant thinks schistosomiasis is, coded (0=not serious at all, 1=not very serious, 2=serious, 3=very serious)
SchistoSourceFlies	whether flies are an infection source of schistosomiasis as reported by participant (TRUE/FALSE)
SchistoSourceMosquito	whether mosquitoes are an infection source of schistosomiasis as reported by participant (TRUE/FALSE)
SchistoSourceWorms	whether worms are an infection source of schistosomiasis as reported by participant (TRUE/FALSE)
SchistoSourceRawMeat	whether raw meat is an infection source of schistosomiasis as reported by participant (TRUE/FALSE)
SchistoSourceMicrobes	whether microbes are an infection source of schistosomiasis as reported by participant (TRUE/FALSE)
SchistoSourceSnails	whether snails are an infection source of schistosomiasis as reported by participant (TRUE/FALSE)
SchistoSourceOther	whether participant has other infection source of schistosomiasis to report (TRUE/FALSE)
SchistoSourceOtherID	other infection source of schistosomiasis reported by participant
GetSchistoTouchInfected	whether schistosomiasis is transmitted by touching infected person's skin, as reported by participant (TRUE/FALSE)
GetSchistoEatRawFood	whether schistosomiasis is transmitted by eating raw food, as reported by participant (TRUE/FALSE)
GetSchistoRiceWork	whether schistosomiasis is transmitted by working in rice fields, as reported by participant (TRUE/FALSE)
GetSchistoToiletNearWater	whether schistosomiasis is transmitted by urinating or defecating near water sources, as reported by participant (TRUE/FALSE)
GetSchistoWalkBarefoot	whether schistosomiasis is transmitted by walking barefoot, as reported by participant (TRUE/FALSE)
GetSchistoFishing	whether schistosomiasis is transmitted by entering bodies of water while fishing, as reported by participant (TRUE/FALSE)
GetSchistoWaterFun	whether schistosomiasis is transmitted by swimming or playing in bodies of water, as reported by participant (TRUE/FALSE)
GetSchistoWashingBathing	whether schistosomiasis is transmitted by washing clothes or bathing in bodies of water, as reported by participant (TRUE/FALSE)
GetSchistoSTD	whether schistosomiasis is transmitted sexually, as reported by participant (TRUE/FALSE)
GetSchistoOther	whether participant has method of transmission of schistosomiasis to report (TRUE/FALSE)
GetSchistoOtherHow1	other methods of transmission of schistosomiasis reported by participant (3 fields left available)
GetSchistoOtherHow2	other methods of transmission of schistosomiasis reported by participant (3 fields left available)
GetSchistoOtherHow3	other methods of transmission of schistosomiasis reported by participant (3 fields left available)
SymptomsLegPain	whether leg pain is a symptom of schistosomiasis, as reported by participant (TRUE/FALSE)
SymptomsFever	whether fever is a symptom of schistosomiasis, as reported by participant (TRUE/FALSE)
SymptomsRash	whether rash is a symptom of schistosomiasis, as reported by participant (TRUE/FALSE)
SymptomsCold	whether a cold is a symptom of schistosomiasis, as reported by participant (TRUE/FALSE)
SymptomsCough	whether coughing is a symptom of schistosomiasis, as reported by participant (TRUE/FALSE)
SymptomsStomachPain	whether stomach pain is a symptom of schistosomiasis, as reported by participant (TRUE/FALSE)
SymptomsBloodUrineStool	whether blood in the urine or stool is a symptom of schistosomiasis, as reported by participant (TRUE/FALSE)
SymptomsDifficultBreathing	whether difficulty breathing is a symptom of schistosomiasis, as reported by participant (TRUE/FALSE)
SymptomsVomit	whether vomiting is a symptom of schistosomiasis, as reported by participant (TRUE/FALSE)
SymptomsDiarrhea	whether diarrhea is a symptom of schistosomiasis, as reported by participant (TRUE/FALSE)
SymptomsVisionDark	whether darkening vision is a symptom of schistosomiasis, as reported by participant (TRUE/FALSE)
SymptomsDizzyFaint	whether dizziness or fainting is a symptom of schistosomiasis, as reported by participant (TRUE/FALSE)
SymptomsOther1	other symptoms of schistosomiasis reported by participant (3 fields left available)
SymptomsOther2	other symptoms of schistosomiasis reported by participant (3 fields left available)
SymptomsOther3	other symptoms of schistosomiasis reported by participant (3 fields left available)
SymptomsOther	whether participant has other symptoms of schistosomiasis to report (TRUE/FALSE)
AnimalsGetSchisto	whether animals can contract schistosomiasis as reported by participant
AnimalsTransmitSchisto	whether animals can transmit schistosomiasis as reported by participant
Previous disease and practices related to schistosomiasis
HowLearnSchisto	how participant learned about schistosomiasis
LearnSchistoinSchool	whether participant learned about schistosomiasis in school
ContractedSchistoYNNS	whether participant had contracted schistosomiasis before, as reported by participant
ContractedSchistoCoded	whether participant had contracted schistosomiasis before, as reported by participant, coded (0=No or not sure; 1=Yes)
ContractedSchistoTreatment	whether participant's schistosomiasis was treated
TreatedHowWhere	where or how participant's schistosomiasis was treated
TreatedTreatmentCost	cost of treatment in philippine pesos
WhyUntreated	reason why participant's schistosomiasis was untreated, if untreated
CanPreventSchisto	whether schistosomiasis can be prevented, as reported by participant
PreventionVitamins	whether taking vitamins can prevent schistosomiasis, as reported by participant (TRUE/FALSE)
PreventionCoughMed	whether taking cough medicine can prevent schistosomiasis, as reported by participant (TRUE/FALSE)
PreventionMDA	whether mass drug administration can prevent schistosomiasis, as reported by participant (TRUE/FALSE)
PreventionSpiritual	whether going to the witch doctor can prevent schistosomiasis, as reported by participant (TRUE/FALSE)
PreventionHandWashing	whether hand washing can prevent schistosomiasis, as reported by participant (TRUE/FALSE)
PreventionUseCleanWater	whether using clean water for drinking or washing can prevent schistosomiasis, as reported by participant (TRUE/FALSE)
PreventionHealthyEat	whether healthy eating can prevent schistosomiasis, as reported by participant (TRUE/FALSE)
PreventionHerbal	whether herbal treatments can prevent schistosomiasis, as reported by participant (TRUE/FALSE)
PreventionProtectiveGear	whether wearing protective clothing in infected water can prevent schistosomiasis, as reported by participant (TRUE/FALSE)
PreventionMedicine	whether taking over-the-counter medicine from local health centers can prevent schistosomiasis, as reported by participant (TRUE/FALSE)
PreventionAvoidWater	whether avoiding contact with infected bodies of water can prevent schistosomiasis, as reported by participant (TRUE/FALSE)
PreventionOther	whether participant reports other ways to prevent schistosomiasis (TRUE/FALSE)
PreventionOther1	other ways to prevent schistosomiasis, as reported by participant (3 fields left available)
PreventionOther2	other ways to prevent schistosomiasis, as reported by participant (3 fields left available)
PreventionOther3	other ways to prevent schistosomiasis, as reported by participant (3 fields left available)
YouPrevent	whether participant personally practices any of these
PreventionVitamins1	whether participant takes vitamins to prevent schistosomiasis (TRUE/FALSE)
PreventionCoughMed1	whether participant takes cough medicine to prevent schistosomiasis (TRUE/FALSE)
PreventionMDA1	whether participant participates in mass drug administration to prevent schistosomiasis (TRUE/FALSE)
PreventionMDA1Coded	whether participant participates in mass drug administration to prevent schistosomiasis, binary
PreventionSpiritual1	whether participant goes to the witch doctor to prevent schistosomiasis (TRUE/FALSE)
PreventionHandWashing1	whether participant washes hands to prevent schistosomiasis (TRUE/FALSE)
PreventionUseCleanWater1	whether participant uses clean water for drinking or washing to prevent schistosomiasis (TRUE/FALSE)
PreventionUseCleanWater1Coded	whether participant uses clean water for drinking or washing to prevent schistosomiasis, binary
PreventionHealthyEat1	whether participant practices healthy eating to prevent schistosomiasis (TRUE/FALSE)
PreventionHerbal1	whether participant takes herbal medicines to prevent schistosomiasis (TRUE/FALSE)
PreventionProtectiveGear1	whether participant wears protective clothing in infected water to prevent schistosomiasis (TRUE/FALSE)
PreventionProtectiveGear1Coded	whether participant wears protective clothing in infected water to prevent schistosomiasis, binary
PreventionMedicine1	whether participant takes over-the-counter medicine from the local health center to prevent schistosomiasis (TRUE/FALSE)
PreventionAvoidWater1	whether participant avoids contact with infected bodies of water to prevent schistosomiasis (TRUE/FALSE)
PreventionAvoidWater1Coded	whether participant avoids contact with infected bodies of water to prevent schistosomiasis, binary
PreventionOther4	other ways participant prevents schistosomiasis (4 fields left available)
PreventionOther11	other ways participant prevents schistosomiasis (4 fields left available)
PreventionOther21	other ways participant prevents schistosomiasis (4 fields left available)
PreventionOther31	other ways participant prevents schistosomiasis (4 fields left available)
WaterContactYN	whether participant has contact with infected water
WaterOccupational	whether participant has water contact through their occupation (TRUE/FALSE)
WaterChores	whether participant has water contact through chores (TRUE/FALSE)
WaterRecreation	whether participant has water contact through recreation (TRUE/FALSE)
WaterToilet	whether participant has water contact through urinating or defecating near or into water sources (TRUE/FALSE)
WaterOther	whether there are other ways participant comes into contact with infected water (TRUE/FALSE)
WaterOther1	other ways participant reports coming into contact with infected water (3 fields left available)
WaterOther2	other ways participant reports coming into contact with infected water (3 fields left available)
WaterOther3	other ways participant reports coming into contact with infected water (3 fields left available)
WaterContactHowOften	how often participant reports coming into contact with infected water
WaterContactHowOftenCoded	how often participant reports coming into contact with infected water, coded (0=Never, 1=Rarely, 2=Sometimes, 3=Every day)
GetWaterDrink	where participant obtains water for drinking
GetWaterBathe	where participant obtains water for bathing
GetWaterWashClothes	where participant obtains water for washing clothes
GetWaterDishes	where participant obtains water for washing dishes
GetWaterCooking	where participant obtains water for cooking
WorkingToilet	whether participant's residence has a working toilet
NoToiletWhere	where participant urinates or defecates if residence has no working toilet
Attitudes related to schistosomiasis
TalkSchistowithOthers	whether participant has talked about schistosomiasis with people outside their family
KnowMDA	whether participant knows about the mass drug administration program
ParticipateMDA	whether participant has participated in mass drug administration before
ParticipateMDACoded	whether participant has participated in mass drug administration before, binary
WhyNotMDA	reason why participant has not participated in mass drug administration, if never
WillingnessMDA	whether participant is willing to participate in mass drug administration in the future
WillingnessMDACoded	whether participant is willing to participate in mass drug administration in the future, coded (1=Definitely, 0=All other answers)
WhyNotParticipateMDA	reason why participant would not participate in mass drug administration in the future
CarabaoVaccinated	whether participant would be willing to vaccinate carabao for schistosomiasis, if carabao owner
CarabaoVaccinatedCoded	whether participant would be willing to vaccinate carabao for schistosomiasis, if carabao owner, coded (1=Definitely, 0=All other answers)
WhyNotVaccinateCarabao	reason why participant would not have carabao vaccinated for schistosomiasis, if carabao owner
Miscellaneous
Notes	additional notes taken during interview
UniqueKey	number assigned to interview based on order entered into electronic copy
GlobalRecordId	unique random identification key assigned by data analysis software
FirstSaveTime	timestamp and date for first time this record was entered and saved
LastSaveTime	timestamp and date for most recent time this record was entered and saved, even if no changes were made
